# Supplementary material for: Covariance patterns between sleep health domains and distributed intrinsic functional connectivity
Source: Nat Commun. 2023 Nov 6;14:7133. doi: 10.1038/s41467-023-42945-5 (PMC10628193; doi:10.1038/s41467-023-42945-5)
Supplement: Supplementary file 4 — Source Data [file 41467_2023_42945_MOESM4_ESM.xlsx]

## Sheet: Fig.2
Fig.2a		Fig.2b			Fig.2c				Fig.2d
Explained variance		RSFC composite scores	Behavioral composite scores	1=Male; 0=Female	variables	correlation	std		0	0.0298434	0.198022	0.265442	0.119507	0.137678	0.00608471	0.0235634	0.135805	0.0868874	0.158213	0.17013	0.191671	0.182623	-0.120757	0.0170314	0.00968117	0.0933576	-0.110288	-0.0310564	-0.0524615	0.0141067	0.121274	0.101971	0.150633	0.178072	-0.00295365	0.0636425	-0.0300486	0.0718621	0.047236	0.0511645	-0.0374716	-0.00304356	-0.0303069	-0.00885792	-0.0639376	-0.00150028	0.0206011	0.0338144	0.183237
0.28592		-3.15177	-1.2149	0	'PSQI-T'	0.788929	0.0142016		0.0298434	0	0.212655	0.227072	0.0959835	0.0729845	0.000947889	0.00872125	0.130807	0.120038	0.149364	0.152244	0.184478	0.174016	-0.153881	-0.0588428	0.0869384	0.0295836	-0.123441	-0.149473	-0.0193923	-0.0451852	0.110736	0.0157393	0.197151	0.164016	-0.0163378	-0.00272552	0.0807175	0.0263406	0.0635162	0.0354114	-0.0742763	-0.0854034	-0.0579684	-0.0786406	-0.0887055	-0.078511	-0.0294305	-0.0584945	0.234785
0.10407		10.0145	3.09165	1	Insomnia severity index'	0.747509	0.0164913		0.198022	0.212655	0	-0.00853809	-0.118323	-0.0738529	0.242482	0.284054	0.284433	0.306795	-0.083519	-0.0859511	-0.223009	-0.221896	0.109178	0.0845278	0.0687008	0.269969	-0.00173205	0.067797	0.185114	0.202634	-0.0429676	0.0554812	0.121944	0.222038	-0.145297	-0.0952224	0.208621	0.316472	0.23257	0.260856	0.115999	0.228426	0.0770035	0.178749	0.224414	0.298656	0.325165	0.415768	-0.276044
0.06105		3.35667	2.37495	1	Control and predictablility'	0.703314	0.0199322		0.265442	0.227072	-0.00853809	0	-0.0604867	-0.0781426	0.309248	0.267161	0.365126	0.377096	-0.0467812	-0.135327	-0.179965	-0.213222	0.24716	0.0774321	0.0694975	0.107205	0.0459951	0.0631032	0.174329	0.125792	-0.0672013	-0.0431724	0.0792761	0.0890402	-0.114924	-0.191536	0.225153	0.173551	0.214394	0.155365	0.2226	0.211932	0.13253	0.166226	0.363196	0.315717	0.448708	0.398508	-0.251231
0.05361		1.80006	0.78407	0	Hyperarousal'	0.674646	0.0218964		0.119507	0.0959835	-0.118323	-0.0604867	0	-0.0352736	0.255696	0.274543	0.142414	0.156617	-0.123257	-0.135304	-0.24091	-0.183287	-0.0470539	0.0314265	0.203997	0.295716	-0.0232847	-0.0155624	0.186897	0.234497	-0.0134914	0.129737	0.250643	0.282593	-0.122519	-0.0736922	0.336756	0.443123	0.332139	0.396685	0.223819	0.227031	0.176339	0.20066	0.164215	0.153017	0.289582	0.355465	-0.184895
0.04693		-3.88106	2.59851	0	DBAS-sleep belief'	0.669714	0.021307		0.137678	0.0729845	-0.0738529	-0.0781426	-0.0352736	0	0.279855	0.25576	0.188309	0.196178	-0.0957909	-0.171036	-0.214304	-0.212296	0.0178869	0.0103598	0.221776	0.220101	0.0277825	-0.0216042	0.223925	0.189687	-0.0255402	0.0779044	0.229777	0.201722	-0.115733	-0.137063	0.37852	0.375511	0.368622	0.337156	0.224364	0.204192	0.17839	0.188811	0.217002	0.165048	0.342516	0.325193	-0.19873
0.04147		38.6906	2.78565	0	Physical fatigue'	0.659036	0.0208674		0.00608471	0.000947889	0.242482	0.309248	0.255696	0.279855	0	0.00402346	-0.0519116	-0.13312	0.23991	0.296519	0.209843	0.230123	-0.0994805	0.057456	0.0168235	0.0707824	-0.00512518	0.0738765	-0.0256914	0.0151791	0.124218	0.12999	0.06635	0.103776	0.119848	0.207684	-0.0910124	-0.02898	-0.0514139	-0.0991197	0.0446396	0.0166864	0.0398218	-0.0138889	-0.054146	-0.0116541	-0.0994801	-0.0830603	0.177433
0.03139		6.10685	0.68736	0	Not get enough sleep'	0.625853	0.0223587		0.0235634	0.00872125	0.284054	0.267161	0.274543	0.25576	0.00402346	0	-0.0301148	-0.0292501	0.197278	0.205721	0.264651	0.263208	-0.0826044	-0.0490088	0.0530826	0.0190176	-0.0358485	-0.0222164	-0.0940203	-0.109374	0.141599	0.027105	0.0683104	0.0410029	0.0855044	0.108359	-0.0555514	-0.0783651	-0.0832518	-0.136022	0.0393992	-0.0212482	0.00254305	-0.0572796	-0.0861515	-0.0714721	-0.0923235	-0.162793	0.275952
0.02812		-24.9697	-1.97327	0	Subjective sleep quality'	0.59182	0.0239459		0.135805	0.130807	0.284433	0.365126	0.142414	0.188309	-0.0519116	-0.0301148	0	-0.184219	0.34971	0.404554	0.257382	0.275346	-0.0267914	0.14492	0.186848	0.171212	0.089982	0.105797	0.119038	0.107619	0.285011	0.253016	0.199225	0.192865	0.178301	0.224211	0.0489211	0.0679094	0.137308	0.0970178	0.100364	0.0976692	0.08886	0.0704418	0.0205783	0.0454786	0.0311916	-0.0532892	0.241002
0.02611		-12.4753	1.21375	0	Daytime dysfunction'	0.589722	0.0230492		0.0868874	0.120038	0.306795	0.377096	0.156617	0.196178	-0.13312	-0.0292501	-0.184219	0	0.343985	0.41587	0.28618	0.31924	-0.0418068	0.0852897	0.149023	0.0791242	0.0732016	0.0729516	0.0219122	-0.00703747	0.285179	0.224451	0.142664	0.145175	0.209403	0.258368	-0.0246058	-0.0274298	0.0070395	-0.029695	-0.00250929	0.0123502	0.0257512	-0.0379233	-0.0759334	-0.0520729	-0.116691	-0.201975	0.309661
0.02428		3.02484	-1.82131	0	Attention-related cognitive errors'	0.588418	0.024922		0.158213	0.149364	-0.083519	-0.0467812	-0.123257	-0.0957909	0.23991	0.197278	0.34971	0.343985	0	-0.0039589	-0.107367	-0.114453	-0.0338449	0.00599774	0.0644002	0.182075	-0.176816	-0.139039	0.0832711	0.108649	-0.076737	0.0204476	0.14294	0.180186	-0.232219	-0.138169	0.234282	0.291912	0.197243	0.257238	0.0773833	0.177726	0.0865455	0.166068	0.226231	0.208429	0.243122	0.308145	-0.115098
0.02399		-7.49937	2.34089	0	Mind-wandering'	0.577926	0.0304757		0.17013	0.152244	-0.0859511	-0.135327	-0.135304	-0.171036	0.296519	0.205721	0.404554	0.41587	-0.0039589	0	-0.156428	-0.164602	0.0140196	-0.0139984	0.107205	0.11793	-0.134371	-0.167066	0.128164	0.0735353	-0.101803	-0.0666579	0.16056	0.121181	-0.231275	-0.222179	0.288235	0.237673	0.230417	0.229765	0.0673154	0.13646	0.0724451	0.128131	0.273026	0.239278	0.280176	0.304594	-0.149704
0.02245		-24.1194	-4.05772	0	FSS-fatigue severity'	0.566268	0.0278989		0.191671	0.184478	-0.223009	-0.179965	-0.24091	-0.214304	0.209843	0.264651	0.257382	0.28618	-0.107367	-0.156428	0	-0.172064	0.0689107	0.0435094	0.111288	0.214108	0.0533579	0.0877859	0.254236	0.281548	-0.0992383	0.0469719	0.156298	0.179037	-0.0796554	-0.0654813	0.278137	0.352408	0.28237	0.319995	0.157439	0.207796	0.162359	0.231602	0.29809	0.304856	0.346778	0.401144	-0.156917
0.0213		-15.9373	-1.39107	0	Feelings from wake-up'	0.561641	0.0267303		0.182623	0.174016	-0.221896	-0.213222	-0.183287	-0.212296	0.230123	0.263208	0.275346	0.31924	-0.114453	-0.164602	-0.172064	0	0.0915226	0.0337588	0.107407	0.143844	0.0600397	0.0678071	0.254581	0.240083	-0.137966	0.000705557	0.13677	0.116019	-0.112544	-0.125592	0.305178	0.299971	0.308264	0.304928	0.174351	0.195568	0.16925	0.23624	0.334802	0.32938	0.38352	0.391993	-0.207244
0.02009		-2.60766	0.23229	0	Frequency of daydream '	0.545176	0.0280265		-0.120757	-0.153881	0.109178	0.24716	-0.0470539	0.0178869	-0.0994805	-0.0826044	-0.0267914	-0.0418068	-0.0338449	0.0140196	0.0689107	0.0915226	0	0.130571	-0.0155859	0.0486462	0.0948876	0.150977	0.135278	0.133345	0.0896002	0.107692	0.0671622	0.152094	0.0648286	0.197658	-0.00966524	0.0666006	0.0276045	0.0263147	-0.141064	-0.110929	-0.110322	-0.116251	-0.140151	-0.0827749	-0.180354	-0.0923191	0.146523
0.01831		1.89821	-3.12253	0	Misconceptions about causes'	0.5356	0.0304277		0.0170314	-0.0588428	0.0845278	0.0774321	0.0314265	0.0103598	0.057456	-0.0490088	0.14492	0.0852897	0.00599774	-0.0139984	0.0435094	0.0337588	0.130571	0	0.0679558	-0.00368442	0.0814433	0.121688	0.0813221	0.0382434	0.042343	-0.0382163	0.0862627	0.00661363	0.0329109	0.0384156	0.101728	0.00917105	0.0699915	-0.0234049	0.0768479	0.0218185	0.0357097	-0.0422094	0.0562067	0.0349107	0.0556635	0.0102279	0.0683407
0.01684		-8.54452	-0.01028	0	Ford insomnia response to stress test'	0.529376	0.0303278		0.00968117	0.0869384	0.0687008	0.0694975	0.203997	0.221776	0.0168235	0.0530826	0.186848	0.149023	0.0644002	0.107205	0.111288	0.107407	-0.0155859	0.0679558	0	0.241012	-0.0924411	-0.0182833	-0.107718	0.0155596	0.0879556	0.162447	0.0293334	0.105543	-0.0441068	-0.00329877	0.19743	0.261281	0.1748	0.198497	0.205292	0.277218	0.133456	0.229589	0.175281	0.15383	0.204736	0.288447	0.0825624
0.01633		13.1828	1.41347	0	Deliberate mind wandering'	0.502565	0.0303869		0.0933576	0.0295836	0.269969	0.107205	0.295716	0.220101	0.0707824	0.0190176	0.171212	0.0791242	0.182075	0.11793	0.214108	0.143844	0.0486462	-0.00368442	0.241012	0	0.00209543	-0.121654	-0.0276311	-0.0268407	0.183972	0.102331	0.14302	0.048127	0.0635746	-0.0464035	0.233908	0.160764	0.201829	0.164987	0.224784	0.125764	0.143729	0.132813	0.176053	0.0364107	0.196856	0.169349	0.223352
0.01589		-10.29	-2.15654	0	Sleep disturbances'	0.457027	0.0329796		-0.110288	-0.123441	-0.00173205	0.0459951	-0.0232847	0.0277825	-0.00512518	-0.0358485	0.089982	0.0732016	-0.176816	-0.134371	0.0533579	0.0600397	0.0948876	0.0814433	-0.0924411	0.00209543	0	0.0524541	0.114795	0.0956998	-0.0330482	-0.0114179	-0.0286614	0.0355086	0.00335127	0.100205	0.00998982	0.0643483	0.104251	0.0827175	-0.0385129	-0.0272313	-0.0334526	0.0342869	-0.0568671	0.00299223	-0.0133898	0.0293295	0.0936755
0.01474		-13.6479	3.1138	0	Sleep latency'	0.438796	0.0324614		-0.0310564	-0.149473	0.067797	0.0631032	-0.0155624	-0.0216042	0.0738765	-0.0222164	0.105797	0.0729516	-0.139039	-0.167066	0.0877859	0.0678071	0.150977	0.121688	-0.0182833	-0.121654	0.0524541	0	0.0833005	-0.000274372	0.0202117	-0.0895471	0.0655559	-0.015639	-0.019473	0.00275151	0.0621484	-0.0531767	0.0648797	-0.0346537	-0.0726577	-0.138535	-0.0873358	-0.111563	-0.0518855	-0.083097	-0.0383671	-0.0967627	0.152994
0.01317		-9.74952	2.52759	0	Sleep promoting practices'	0.434601	0.031904		-0.0524615	-0.0193923	0.185114	0.174329	0.186897	0.223925	-0.0256914	-0.0940203	0.119038	0.0219122	0.0832711	0.128164	0.254236	0.254581	0.135278	0.0813221	-0.107718	-0.0276311	0.114795	0.0833005	0	-0.0259785	0.109752	-0.00569292	-0.0648527	-0.0448352	0.0937138	0.10663	-0.0930701	-0.0919039	-0.176208	-0.117556	0.010608	0.0352378	-0.0312716	-0.00131541	0.0606974	0.0426748	-0.028218	-0.0354892	0.231902
0.01245		21.6232	2.68233	1	Epworth sleepiness scale'	0.404806	0.0363801		0.0141067	-0.0451852	0.202634	0.125792	0.234497	0.189687	0.0151791	-0.109374	0.107619	-0.00703747	0.108649	0.0735353	0.281548	0.240083	0.133345	0.0382434	0.0155596	-0.0268407	0.0956998	-0.000274372	-0.0259785	0	0.114825	-0.0267765	0.0591904	-0.0591424	0.102208	0.0632623	0.0346954	-0.0630104	-0.0501443	-0.0485233	0.110681	0.0629331	0.0304023	0.0269734	0.0859035	-0.00756673	0.0104958	-0.0624759	0.284504
0.01121		43.7652	0.19276	1	Mental fatigue'	0.291835	0.0295055		0.121274	0.110736	-0.0429676	-0.0672013	-0.0134914	-0.0255402	0.124218	0.141599	0.285011	0.285179	-0.076737	-0.101803	-0.0992383	-0.137966	0.0896002	0.042343	0.0879556	0.183972	-0.0330482	0.0202117	0.109752	0.114825	0	0.041427	0.0352782	0.107258	-0.0931905	-0.0593881	0.203701	0.236543	0.165943	0.160655	0.160537	0.208197	0.105212	0.136201	0.237359	0.249705	0.312732	0.347108	-0.178449
0.01081		-22.0752	0.80313	1	Spontaneous mind wandering'	0.290364	0.0416594		0.101971	0.0157393	0.0554812	-0.0431724	0.129737	0.0779044	0.12999	0.027105	0.253016	0.224451	0.0204476	-0.0666579	0.0469719	0.000705557	0.107692	-0.0382163	0.162447	0.102331	-0.0114179	-0.0895471	-0.00569292	-0.0267765	0.041427	0	0.108685	-0.0270369	-0.0313399	-0.162957	0.261657	0.192548	0.193342	0.149876	0.228721	0.194478	0.174313	0.159937	0.256051	0.133246	0.291361	0.199696	0.0169861
0.01016		1.73069	-2.34199	1	Use of sleep medications'	0.265602	0.0414755		0.150633	0.197151	0.121944	0.0792761	0.250643	0.229777	0.06635	0.0683104	0.199225	0.142664	0.14294	0.16056	0.156298	0.13677	0.0671622	0.0862627	0.0293334	0.14302	-0.0286614	0.0655559	-0.0648527	0.0591904	0.0352782	0.108685	0	0.125299	7.56288e-05	0.0508705	0.0637675	0.140396	0.0648885	0.0635182	0.189442	0.227931	0.135041	0.186594	0.223268	0.234447	0.23886	0.241295	0.0648132
0.0099		-3.59563	3.98739	1	Morningness-eveningness'	-0.313695	0.0371145		0.178072	0.164016	0.222038	0.0890402	0.282593	0.201722	0.103776	0.0410029	0.192865	0.145175	0.180186	0.121181	0.179037	0.116019	0.152094	0.00661363	0.105543	0.048127	0.0355086	-0.015639	-0.0448352	-0.0591424	0.107258	-0.0270369	0.125299	0	0.0385071	-0.0439949	0.13512	0.0453841	0.0816872	-0.0145683	0.241278	0.158415	0.166571	0.146997	0.249579	0.183229	0.242996	0.143376	0.122304
0.00875		1.04123	-0.62845	1	Sleep efficiency'	-0.327981	0.0388319		-0.00295365	-0.0163378	-0.145297	-0.114924	-0.122519	-0.115733	0.119848	0.0855044	0.178301	0.209403	-0.232219	-0.231275	-0.0796554	-0.112544	0.0648286	0.0329109	-0.0441068	0.0635746	0.00335127	-0.019473	0.0937138	0.102208	-0.0931905	-0.0313399	7.56288e-05	0.0385071	0	0.00808154	0.141237	0.172744	0.147983	0.187052	0.0381908	0.117109	0.0664311	0.15182	0.142492	0.160274	0.193916	0.243936	-0.0371648
0.00808		16.1249	-2.05206	1	Total sleep time'	-0.336514	0.0365077		0.0636425	-0.00272552	-0.0952224	-0.191536	-0.0736922	-0.137063	0.207684	0.108359	0.224211	0.258368	-0.138169	-0.222179	-0.0654813	-0.125592	0.197658	0.0384156	-0.00329877	-0.0464035	0.100205	0.00275151	0.10663	0.0632623	-0.0593881	-0.162957	0.0508705	-0.0439949	0.00808154	0	0.165684	0.0486436	0.148564	0.123822	0.113241	0.0969765	0.105601	0.131731	0.24428	0.189057	0.287534	0.216397	-0.0593939
0.00791		0.18186	-3.5022	1					-0.0300486	0.0807175	0.208621	0.225153	0.336756	0.37852	-0.0910124	-0.0555514	0.0489211	-0.0246058	0.234282	0.288235	0.278137	0.305178	-0.00966524	0.101728	0.19743	0.233908	0.00998982	0.0621484	-0.0930701	0.0346954	0.203701	0.261657	0.0637675	0.13512	0.141237	0.165684	0	0.193347	0.163846	0.123099	0.213599	0.266861	0.132698	0.175207	0.0900756	0.0937266	0.137122	0.171927	0.240996
0.00727		9.38822	-1.0483	0					0.0718621	0.0263406	0.316472	0.173551	0.443123	0.375511	-0.02898	-0.0783651	0.0679094	-0.0274298	0.291912	0.237673	0.352408	0.299971	0.0666006	0.00917105	0.261281	0.160764	0.0643483	-0.0531767	-0.0919039	-0.0630104	0.236543	0.192548	0.140396	0.0453841	0.172744	0.0486436	0.193347	0	0.132677	0.107144	0.280187	0.191482	0.180915	0.12784	0.137895	0.0340556	0.150418	0.0678963	0.343399
0.00688		13.5339	1.91713	0					0.047236	0.0635162	0.23257	0.214394	0.332139	0.368622	-0.0514139	-0.0832518	0.137308	0.0070395	0.197243	0.230417	0.28237	0.308264	0.0276045	0.0699915	0.1748	0.201829	0.104251	0.0648797	-0.176208	-0.0501443	0.165943	0.193342	0.0648885	0.0816872	0.147983	0.148564	0.163846	0.132677	0	0.0164477	0.184858	0.202521	0.122507	0.0876528	0.116867	0.066832	0.103549	0.0638872	0.24667
0.00635		-10.927	-1.33431	0					0.0511645	0.0354114	0.260856	0.155365	0.396685	0.337156	-0.0991197	-0.136022	0.0970178	-0.029695	0.257238	0.229765	0.319995	0.304928	0.0263147	-0.0234049	0.198497	0.164987	0.0827175	-0.0346537	-0.117556	-0.0485233	0.160655	0.149876	0.0635182	-0.0145683	0.187052	0.123822	0.123099	0.107144	0.0164477	0	0.227421	0.164386	0.159348	0.161383	0.143095	0.0749406	0.0870284	-0.0216544	0.313796
0.00606		-9.39991	-4.04958	0					-0.0374716	-0.0742763	0.115999	0.2226	0.223819	0.224364	0.0446396	0.0393992	0.100364	-0.00250929	0.0773833	0.0673154	0.157439	0.174351	-0.141064	0.0768479	0.205292	0.224784	-0.0385129	-0.0726577	0.010608	0.110681	0.160537	0.228721	0.189442	0.241278	0.0381908	0.113241	0.213599	0.280187	0.184858	0.227421	0	0.145707	0.0566779	0.0860231	0.00595278	-0.0259863	0.0949073	0.135865	0.204715
0.00534		25.8848	1.99878	0					-0.00304356	-0.0854034	0.228426	0.211932	0.227031	0.204192	0.0166864	-0.0212482	0.0976692	0.0123502	0.177726	0.13646	0.207796	0.195568	-0.110929	0.0218185	0.277218	0.125764	-0.0272313	-0.138535	0.0352378	0.0629331	0.208197	0.194478	0.227931	0.158415	0.117109	0.0969765	0.266861	0.191482	0.202521	0.164386	0.145707	0	0.0937274	0.06575	0.0580283	-0.0236762	0.115568	0.0974842	0.275886
0.00233		-0.76798	-1.41977	0					-0.0303069	-0.0579684	0.0770035	0.13253	0.176339	0.17839	0.0398218	0.00254305	0.08886	0.0257512	0.0865455	0.0724451	0.162359	0.16925	-0.110322	0.0357097	0.133456	0.143729	-0.0334526	-0.0873358	-0.0312716	0.0304023	0.105212	0.174313	0.135041	0.166571	0.0664311	0.105601	0.132698	0.180915	0.122507	0.159348	0.0566779	0.0937274	0	0.0551525	0.00807795	-0.0443462	0.0661881	0.0683783	0.21051
0.000435243		-23.6009	-0.49879	0					-0.00885792	-0.0786406	0.178749	0.166226	0.20066	0.188811	-0.0138889	-0.0572796	0.0704418	-0.0379233	0.166068	0.128131	0.231602	0.23624	-0.116251	-0.0422094	0.229589	0.132813	0.0342869	-0.111563	-0.00131541	0.0269734	0.136201	0.159937	0.186594	0.146997	0.15182	0.131731	0.175207	0.12784	0.0876528	0.161383	0.0860231	0.06575	0.0551525	0	0.0492949	0.00123512	0.0614632	0.0226712	0.302813
9.23346e-23		-9.39081	0.69936	0					-0.0639376	-0.0887055	0.224414	0.363196	0.164215	0.217002	-0.054146	-0.0861515	0.0205783	-0.0759334	0.226231	0.273026	0.29809	0.334802	-0.140151	0.0562067	0.175281	0.176053	-0.0568671	-0.0518855	0.0606974	0.0859035	0.237359	0.256051	0.223268	0.249579	0.142492	0.24428	0.0900756	0.137895	0.116867	0.143095	0.00595278	0.0580283	0.00807795	0.0492949	0	-0.00558495	-0.0470173	-0.0155446	0.395866
		-0.46698	-0.14541	0					-0.00150028	-0.078511	0.298656	0.315717	0.153017	0.165048	-0.0116541	-0.0714721	0.0454786	-0.0520729	0.208429	0.239278	0.304856	0.32938	-0.0827749	0.0349107	0.15383	0.0364107	0.00299223	-0.083097	0.0426748	-0.00756673	0.249705	0.133246	0.234447	0.183229	0.160274	0.189057	0.0937266	0.0340556	0.066832	0.0749406	-0.0259863	-0.0236762	-0.0443462	0.00123512	-0.00558495	0	-0.0729257	-0.0995491	0.437999
		22.4259	-2.84692	0					0.0206011	-0.0294305	0.325165	0.448708	0.289582	0.342516	-0.0994801	-0.0923235	0.0311916	-0.116691	0.243122	0.280176	0.346778	0.38352	-0.180354	0.0556635	0.204736	0.196856	-0.0133898	-0.0383671	-0.028218	0.0104958	0.312732	0.291361	0.23886	0.242996	0.193916	0.287534	0.137122	0.150418	0.103549	0.0870284	0.0949073	0.115568	0.0661881	0.0614632	-0.0470173	-0.0729257	0	-0.0351213	0.443005
		10.4928	2.60387	0					0.0338144	-0.0584945	0.415768	0.398508	0.355465	0.325193	-0.0830603	-0.162793	-0.0532892	-0.201975	0.308145	0.304594	0.401144	0.391993	-0.0923191	0.0102279	0.288447	0.169349	0.0293295	-0.0967627	-0.0354892	-0.0624759	0.347108	0.199696	0.241295	0.143376	0.243936	0.216397	0.171927	0.0678963	0.0638872	-0.0216544	0.135865	0.0974842	0.0683783	0.0226712	-0.0155446	-0.0995491	-0.0351213	0	0.477363
		-21.8442	-2.36125	0					0.183237	0.234785	-0.276044	-0.251231	-0.184895	-0.19873	0.177433	0.275952	0.241002	0.309661	-0.115098	-0.149704	-0.156917	-0.207244	0.146523	0.0683407	0.0825624	0.223352	0.0936755	0.152994	0.231902	0.284504	-0.178449	0.0169861	0.0648132	0.122304	-0.0371648	-0.0593939	0.240996	0.343399	0.24667	0.313796	0.204715	0.275886	0.21051	0.302813	0.395866	0.437999	0.443005	0.477363	0
		-0.19718	3.91847	0					0.210958	0.248848	-0.285593	-0.285668	-0.22414	-0.249363	0.178335	0.268441	0.316874	0.386343	-0.12361	-0.158397	-0.169184	-0.211104	0.17725	0.0782493	0.0117011	0.124015	0.0772645	0.147133	0.216214	0.252414	-0.248464	-0.0839147	0.0168678	0.0505447	-0.0915375	-0.118442	0.204743	0.265854	0.205882	0.259222	0.163966	0.213774	0.163336	0.274647	0.423268	0.456276	0.453695	0.450423	-0.246667
		-8.86393	-0.69364	0					0.0781141	0.065408	-0.063486	0.0050478	-0.0496524	0.0125864	0.145924	0.16157	0.195513	0.143742	-0.0669617	-0.0494591	-0.0912914	-0.0545691	-0.0661749	0.0366946	0.17623	0.241313	0.0243879	-0.0161667	0.146416	0.173017	0.0409666	0.154498	0.210649	0.258999	-0.0357519	0.0228971	0.268342	0.324182	0.253718	0.283151	0.149858	0.224882	0.209903	0.228892	0.208943	0.176602	0.256542	0.27574	-0.0273797
		67.5934	10.1528	0					0.102536	0.0304152	-0.0549604	-0.131977	0.00351045	-0.0761506	0.209667	0.15589	0.221794	0.215203	-0.0277132	-0.138194	-0.0670009	-0.12027	0.0213173	-0.0207801	0.189156	0.073374	0.0459745	-0.0984624	0.121866	0.0885698	0.00812219	0.0286429	0.159917	0.067751	-0.0426881	-0.116754	0.299128	0.211799	0.266711	0.24259	0.202895	0.210375	0.232155	0.201272	0.263034	0.181872	0.316652	0.275307	-0.0336681
		-14.3302	0.06685	0					-0.0337367	0.0105093	0.00507385	0.035493	-0.0413959	0.0191283	0.0593133	0.0332756	0.198609	0.151023	-0.0582131	-0.0301654	0.0181701	0.0322379	0.0643839	0.0477925	-0.100253	0.00860472	0.0515288	0.0584279	-0.036334	0.00551793	-0.0470834	-0.0357117	-0.0229953	0.0357146	0.0267255	0.0320572	-0.052228	-0.00942926	-0.134655	-0.0708346	-0.0279341	0.0340224	-0.0624779	0.0115837	0.0983002	0.116336	0.0280041	0.0369939	0.0568615
		-2.76886	-2.84682	0					0.0744663	0.0220002	0.00835256	-0.0548796	-0.0170092	-0.063056	0.143322	0.0912277	0.262622	0.22238	-0.0375332	-0.123438	-0.00426246	-0.0596939	0.100112	0.00772565	0.00787262	-0.0180338	0.100634	-0.0302452	0.0921305	0.0624804	0.0157716	-0.0675665	0.0743726	0.0147961	0.0189247	-0.0603213	0.0900507	0.0480597	0.0526093	0.0543556	0.0717054	0.0682788	0.0462872	0.0869841	0.20581	0.143652	0.178867	0.170679	0.0352212
		-14.4572	-3.19667	0					0.088631	0.110703	-0.251951	-0.228168	-0.153019	-0.142329	0.181846	0.246891	0.150486	0.196424	-0.115829	-0.147003	-0.211297	-0.19279	0.00727357	0.0305484	0.119058	0.21875	0.0174014	0.0360614	0.168698	0.234189	-0.131531	0.0799018	0.116257	0.156665	-0.0239329	-0.0495001	0.269308	0.360293	0.261062	0.332092	0.19221	0.262395	0.219834	0.28795	0.266049	0.312001	0.336693	0.428068	-0.243535
		-25.7719	-0.49001	1					0.140388	0.146086	-0.247633	-0.27771	-0.154862	-0.176488	0.199367	0.275299	0.21274	0.269124	-0.122147	-0.187658	-0.207827	-0.213633	0.102814	0.0534497	0.109408	0.166522	0.0522492	0.0679693	0.187287	0.217069	-0.147438	0.0267935	0.082	0.0987489	-0.0277537	-0.0640418	0.29916	0.33089	0.265749	0.319922	0.220746	0.281624	0.23258	0.293908	0.346601	0.383759	0.4294	0.468755	-0.224429
		-18.1273	-4.227	1					0.232046	0.267784	-0.187767	-0.222547	-0.163314	-0.217806	0.230086	0.286947	0.272005	0.298542	-0.0559219	-0.106489	-0.134848	-0.211165	0.113661	0.0916972	0.0327374	0.114362	0.058992	0.0843561	0.194648	0.240983	-0.126528	-0.00953238	0.100288	0.110062	-0.0606209	-0.104715	0.176894	0.239021	0.170059	0.215341	0.140155	0.186042	0.176513	0.263476	0.417118	0.421472	0.397154	0.40471	-0.202774
		-13.8747	1.86327	0					0.242087	0.203174	-0.123922	-0.211346	-0.103362	-0.171119	0.229251	0.251815	0.251137	0.302777	-0.0211617	-0.11372	-0.100934	-0.175749	0.13024	0.0644105	0.0620508	0.0477191	0.110313	0.041303	0.184276	0.187617	-0.0761729	-0.0488212	0.137476	0.0553095	-0.00916261	-0.0748267	0.200806	0.188975	0.177245	0.185274	0.168287	0.133463	0.193091	0.210941	0.385482	0.365477	0.375131	0.359333	-0.143932
		5.3306	-0.19774	0					-0.0601183	-0.0963682	-0.0221973	0.0905036	0.0394897	0.0646722	0.0751169	0.0482835	0.101995	0.0357884	-0.0313785	-0.00895788	0.0693954	0.0896059	-0.169759	0.00777372	0.158312	0.19924	-0.0832957	-0.136309	0.0567099	0.106444	0.0973179	0.173157	0.194825	0.230229	-0.0139897	0.0543975	0.215642	0.277008	0.226148	0.261589	0.0856777	0.146573	0.149401	0.116095	0.072929	0.0244096	0.116518	0.15599	0.162622
		26.6191	4.70191	0					0.000730468	-0.108248	0.0557964	0.0540668	0.0855102	0.0490557	0.133682	0.0476985	0.169767	0.118426	0.0511819	-0.00573122	0.11518	0.128105	-0.102378	-0.0358481	0.19962	0.0512535	-0.0377361	-0.189457	0.0608399	0.0329694	0.0990174	0.0877327	0.224865	0.143615	0.00976916	-0.00642373	0.271066	0.166504	0.219899	0.22494	0.129184	0.130574	0.112735	0.0923576	0.138694	0.0469855	0.149968	0.11375	0.203027
		3.22073	6.04691	0					0.242621	0.201837	0.311954	0.306396	0.263897	0.270797	-0.074559	-0.0231054	-0.272027	-0.282858	0.37376	0.348385	0.283634	0.258736	0.1108	0.185705	0.308886	0.258063	0.215924	0.207454	0.187383	0.183921	0.324388	0.317476	0.204659	0.198538	0.299366	0.297695	0.215735	0.149173	0.301014	0.216591	0.314953	0.278538	0.302952	0.276563	0.194971	0.184122	0.258498	0.105851	0.175369
		10.8511	1.82328	0					0.219565	0.2043	0.24837	0.295197	0.209462	0.249122	-0.139381	-0.0169509	-0.321975	-0.308211	0.336058	0.336655	0.233044	0.246048	0.0472497	0.159585	0.273064	0.256214	0.165432	0.193445	0.134	0.185334	0.296056	0.327268	0.144283	0.211442	0.258247	0.28905	0.170588	0.147432	0.234309	0.196648	0.256937	0.248205	0.244049	0.240888	0.120973	0.136917	0.177444	0.0833174	0.123232
		-18.3365	-0.62392	0					0.0103919	0.0511387	0.26555	0.343838	0.332564	0.359146	0.0296838	-0.0253871	-0.257309	-0.355131	0.261273	0.305392	0.27848	0.300623	-0.00135585	0.153623	0.136799	0.139965	0.077183	0.136096	0.00536165	0.0787147	0.225996	0.237532	0.137491	0.122252	0.211108	0.261466	0.0294843	0.0232534	0.0626117	0.0484904	0.157427	0.1245	0.120108	0.0696263	-0.043568	-0.0285316	-0.00752041	-0.0321526	0.235396
		-5.47945	-2.53796	0					0.0672008	0.0853471	0.330727	0.369353	0.315662	0.336663	-0.098056	0.00665934	-0.346905	-0.353864	0.334757	0.369615	0.276688	0.292614	-0.010612	0.104228	0.262852	0.167576	0.141466	0.11253	0.031859	0.048912	0.329794	0.272778	0.188055	0.176991	0.29545	0.29519	0.089379	0.0571632	0.108408	0.0532785	0.148344	0.120841	0.146309	0.0526826	-0.0649047	-0.060341	-0.0520358	-0.0951805	0.273215
		-12.5498	-2.21041	0					-0.0516262	0.0358205	-0.130711	-0.0195716	-0.18443	-0.128499	-0.0369111	0.018218	-0.107028	-0.133513	-0.0498375	-0.0607702	-0.175639	-0.133719	0.0406034	0.1054	-0.0584846	0.00565034	0.0597909	0.172697	0.0433705	0.116114	-0.0657516	0.031156	-0.0663393	0.0398848	0.00180701	0.0307132	-0.0910731	-0.0194527	-0.0313366	0.0260556	-0.0561129	0.00260114	-0.0641538	-0.0208411	-0.029053	0.0400016	-0.0157379	-0.0145266	-0.202017
		-1.37324	2.241	0					-0.020679	0.0491801	-0.0449701	0.0543408	-0.137405	-0.0954837	-0.170262	0.0437228	-0.339527	-0.171394	0.0231372	0.0359896	-0.127112	-0.0988378	-0.00672196	0.100318	0.0290392	0.089378	0.0720747	0.134154	0.0379659	0.0973606	0.0379466	0.13337	-0.0240901	0.10787	0.0890186	0.0902486	-0.0330978	0.0577888	0.0336963	0.100716	-0.0618651	0.0582974	-0.00665087	0.0471854	-0.0956991	-0.0021504	-0.0826446	0.00231465	-0.146437
		-14.6007	0.22695	0					-0.0810816	0.0475605	-0.141395	-0.00790498	-0.180209	-0.110167	-0.0308367	0.0661256	-0.0445615	0.0387404	-0.0476469	-0.0107646	-0.167371	-0.119278	0.0250701	0.146325	-0.093413	0.0384647	-0.061495	0.0650926	-0.00635416	0.0620649	-0.09226	0.0254471	-0.123449	0.0389294	-0.0870529	-0.0213156	-0.10587	0.0326231	-0.0508178	0.0402646	-0.0700288	0.0277472	-0.0932981	-0.029817	-0.00982526	0.0619206	-0.0739807	-0.0221778	-0.249318
		-9.62217	-0.5158	0					-0.0567307	0.0791765	-0.143726	-0.0204531	-0.228412	-0.164115	-0.133167	0.0648847	-0.13965	0.0912212	-0.0507445	-0.00359156	-0.21062	-0.150266	0.0464671	0.152131	-0.0916237	0.0462625	-0.0116082	0.098867	-0.00839101	0.0536558	-0.0540437	0.0605901	-0.132804	0.0668608	-0.0399411	0.0176376	-0.12501	0.0209361	-0.0342436	0.0345023	-0.100144	0.0308939	-0.0820329	0.0198139	-0.0238615	0.0710879	-0.0720768	-0.0303974	-0.267203
		24.8725	1.88025	0					0.150736	0.091126	0.408808	0.427598	0.329936	0.384395	-0.216629	-0.196597	-0.227384	-0.403656	0.456531	0.475917	0.440764	0.452229	0.0129176	0.0747482	0.361128	0.251004	0.185319	0.111046	0.142429	0.0837572	0.405628	0.352187	0.229739	0.189071	0.380886	0.381955	0.176081	0.119951	0.1492	0.104323	0.242008	0.254361	0.240906	0.170359	0.162202	0.101243	0.1273	-0.0589883	0.480229
		-0.147	1.31717	1					0.142882	0.144583	0.411484	0.4522	0.262883	0.345379	-0.19391	-0.127098	-0.228749	-0.352319	0.459487	0.49855	0.420391	0.453974	-0.00560041	0.0797105	0.293397	0.243127	0.181475	0.111931	0.10688	0.0799189	0.404351	0.33776	0.21137	0.222352	0.346825	0.396015	0.115701	0.0901871	0.090887	0.0755942	0.159841	0.243994	0.169059	0.164436	0.0627863	0.11856	0.042194	-0.0667506	0.449169
		-21.6838	-2.82975	1					-0.00484272	0.0702889	0.390105	0.436331	0.478215	0.531298	-0.0865868	-0.0735684	-0.0314297	-0.170095	0.369772	0.436263	0.448532	0.469843	0.00887979	0.157565	0.243019	0.266213	0.0777956	0.117529	-0.0663927	-0.00571732	0.350672	0.325725	0.141085	0.159569	0.243839	0.299994	0.0510008	0.0992764	0.0752763	0.0209837	0.245111	0.281256	0.151169	0.169303	0.0943734	0.0974617	0.146431	0.116156	0.381756
		-30.5408	-5.69263	1					0.12149	0.0538937	0.495433	0.441638	0.5279	0.533916	-0.105923	-0.151577	-0.132863	-0.28639	0.453935	0.446742	0.480709	0.484812	-0.0100704	0.0620303	0.368359	0.261282	0.130164	0.0195462	0.0193314	0.0138547	0.447306	0.303054	0.221735	0.132088	0.327655	0.280585	0.198011	0.0983493	0.155258	0.0442441	0.314527	0.219268	0.24248	0.136983	0.0701273	-0.0242682	0.107743	0.0990493	0.452843
		-24.395	-0.10027	1					-0.0723812	-0.0327006	-0.109857	-0.0339653	-0.152967	-0.0978959	-0.300994	-0.201411	-0.156288	-0.058546	-0.0292951	0.00777656	-0.139906	-0.10122	-0.0931172	-0.0515964	-0.115411	-0.0451473	0.0183217	0.0583324	-0.0755659	0.0158564	-0.102697	0.0586603	-0.230144	-0.0779491	0.00999527	0.0828323	-0.206383	-0.105863	-0.181518	-0.152445	-0.158392	-0.0925584	-0.092265	-0.0914161	-0.0684642	-0.0193776	-0.179565	-0.183688	-0.13611
		-25.7675	-0.98163	0					-0.0852084	-0.084308	0.0210638	0.0937743	-0.0701922	-0.0215746	-0.306773	-0.236792	-0.219035	-0.132917	0.0484231	0.104062	0.0116112	0.059852	-0.0733963	-0.0313531	-0.0227028	-0.0772159	0.0677182	0.0465691	-0.0859504	-0.0489304	0.0379622	0.0787841	-0.151537	-0.0690522	0.106082	0.150768	-0.213582	-0.188457	-0.204315	-0.216731	-0.157836	-0.144438	-0.0848087	-0.161246	-0.15348	-0.137876	-0.257929	-0.304889	0.069356
		4.94465	3.07577	0					-0.0582969	0.0657342	-0.188911	-0.0393931	-0.253445	-0.178899	-0.0679087	0.0463086	0.0429272	0.167845	-0.0631977	-0.0130452	-0.196259	-0.147548	0.0138467	0.129134	-0.0625047	0.0767701	-0.0696649	0.0477302	0.0427006	0.104601	-0.118101	0.0514758	-0.11739	0.0796643	-0.105349	-0.0265928	-0.0611709	0.0733371	0.0055539	0.0691315	-0.0926144	0.0356383	-0.0910678	0.00750805	0.0693182	0.145307	-0.0168654	0.0239292	-0.240678
		-6.10394	-2.55242	0					-0.0388594	0.0838663	-0.157976	-0.0450062	-0.229275	-0.178827	-0.107238	0.0438618	-0.0130464	0.182598	-0.0487048	0.00110642	-0.172241	-0.129425	0.0358922	0.121363	-0.064045	0.0554186	-0.044522	0.0553111	0.0132023	0.0677423	-0.104033	0.0309951	-0.119123	0.0673109	-0.0963001	-0.0290378	-0.0650995	0.0339354	-0.00332456	0.0446634	-0.0809939	0.0410083	-0.0903369	0.023429	0.0601757	0.131208	-0.0218538	0.00307477	-0.216139
		22.5464	0.52967	0					0.0789384	0.0977029	-0.157311	-0.102697	-0.0682189	-0.0891703	0.233684	0.282235	0.0441903	0.0630313	-0.0532493	-0.0548584	-0.200701	-0.187656	-0.101107	0.0427871	0.202958	0.264224	-0.0612079	-0.0352275	0.193596	0.240227	-0.0303175	0.130225	0.233837	0.26026	-0.0965412	-0.0658334	0.301192	0.369069	0.297051	0.358425	0.160574	0.203777	0.156151	0.184903	0.160224	0.18155	0.238645	0.349966	-0.225707
		10.0423	-0.59294	0					0.182747	0.145703	-0.119309	-0.21271	0.0128183	-0.0904934	0.241262	0.265837	0.0556469	0.087556	0.0200697	-0.0631573	-0.148666	-0.196464	-0.0152334	-0.0257284	0.182641	0.141191	0.0236113	-0.0380398	0.189125	0.151845	-0.0350675	0.0269128	0.19492	0.125787	-0.0778458	-0.154288	0.281646	0.26781	0.292841	0.295333	0.222069	0.188553	0.19238	0.188442	0.24318	0.220542	0.321925	0.277496	-0.253795
		12.1654	3.31761	0					0.115506	0.116881	0.254129	0.281078	0.32413	0.3545	-0.190913	-0.14485	-0.316728	-0.320998	0.377858	0.354099	0.428591	0.436875	-0.0212243	0.0161408	0.204294	0.120252	0.143406	0.0910662	-0.00523766	-0.0244799	0.266441	0.220287	0.142468	0.0667258	0.278556	0.251683	-0.00695585	-0.0227166	0.0758773	0.0289741	0.204085	0.203452	0.220886	0.150874	0.0993478	0.0539662	0.0194857	-0.170031	0.367543
		-2.89692	0.09501	0					0.137867	0.183285	0.125707	0.165507	0.166963	0.244138	-0.155184	-0.0991147	-0.201801	-0.191243	0.250026	0.269042	0.299198	0.331521	0.0182668	0.0247937	0.0810316	0.0991967	0.09959	0.0882011	-0.0195274	-0.0490045	0.137171	0.123793	0.0383276	0.0237556	0.179389	0.172825	-0.0431483	-0.0105989	0.00321866	0.0365998	0.138432	0.233125	0.152571	0.206388	0.124349	0.157569	0.0645134	-0.0906193	0.288206
		-10.6152	-3.34529	0					0.146305	0.127745	0.238138	0.232487	0.313285	0.332039	-0.235981	-0.1938	-0.302618	-0.335439	0.359993	0.339886	0.376547	0.368117	-0.0596807	-0.0455508	0.251496	0.156398	0.114119	0.0663848	-0.0116889	-0.0385194	0.246961	0.216088	0.135365	0.0583656	0.279391	0.244245	0.0725988	0.0169801	0.0756184	0.0144333	0.246812	0.254225	0.234901	0.177227	0.159854	0.085744	0.0778907	-0.13374	0.343427
		22.8334	8.31502	0					0.114895	0.10162	0.299881	0.322538	0.308029	0.35914	-0.218361	-0.204337	-0.293646	-0.373177	0.365375	0.37877	0.409477	0.436588	-0.104127	-0.046221	0.216679	0.16367	0.112424	0.0255631	-0.00833487	-0.0634719	0.288164	0.232699	0.162765	0.101937	0.289749	0.288696	0.0340834	0.0249217	0.0442132	0.0131117	0.164281	0.236074	0.18408	0.168965	0.042223	0.0351529	-0.0125572	-0.205443	0.415294
		3.59378	2.90023	0					-0.0745017	-0.0780768	0.204513	0.257551	0.31304	0.320686	-0.113729	-0.0879934	-0.321959	-0.307573	0.188318	0.164159	0.298066	0.32575	-0.244595	-0.0414746	0.197868	0.176429	-0.0623319	-0.128643	-0.022704	-0.00837361	0.221183	0.237034	0.207757	0.179908	0.122814	0.145874	0.120258	0.152784	0.216017	0.211865	0.171152	0.164842	0.131852	0.0881444	-0.115662	-0.149458	-0.0719398	-0.0844686	0.282414
		-24.2679	-2.3013	1					0.121778	0.163092	0.205149	0.266739	0.301171	0.376086	-0.107604	-0.031796	-0.296379	-0.293215	0.30246	0.318739	0.34218	0.393085	-0.0531826	0.0284586	0.189296	0.235818	0.0715595	0.0572548	-0.0363562	-0.028843	0.191267	0.222587	0.144615	0.164579	0.190679	0.204944	0.0672833	0.122186	0.103289	0.136629	0.222972	0.295688	0.206748	0.21979	0.0937393	0.109185	0.0774291	-0.0501516	0.257203
		23.5489	-1.93752	1					-0.0732576	-0.069829	0.0289595	0.100019	0.147742	0.136184	0.0794183	0.0452741	-0.129304	-0.149694	0.0673534	0.0608328	0.0410034	0.0721747	-0.247134	-0.0289502	0.210941	0.215952	-0.0831889	-0.11896	0.0987449	0.110989	0.132631	0.214992	0.270619	0.244619	0.0162365	0.0582458	0.206671	0.257516	0.241638	0.258023	0.113378	0.146064	0.119595	0.110099	-0.0360163	-0.0418111	0.0434826	0.0928573	0.065839
		9.84513	2.9625	1					0.00610995	-0.0343676	0.035621	-0.0107361	0.158315	0.0908443	0.120531	0.0937057	-0.144594	-0.139968	0.0733865	-0.00135178	-0.00552453	0.00173286	-0.213322	-0.0869718	0.238394	0.153301	-0.0449905	-0.145869	0.154912	0.111321	0.100152	0.140934	0.277073	0.175909	-0.0105823	-0.0411578	0.274405	0.245423	0.316055	0.271192	0.205141	0.142932	0.19139	0.127157	0.0415484	-0.0136801	0.153749	0.129827	-0.0420639
		33.3266	3.38483	1					0.0272951	0.0523894	-0.0263198	-0.0341645	0.124147	0.107302	0.102386	0.128248	-0.198792	-0.161361	0.0741731	0.0297987	-0.0496696	-0.0473196	-0.152154	-0.0279038	0.251428	0.281221	-0.0690407	-0.051276	0.214438	0.227296	0.0942777	0.202199	0.224215	0.205185	0.00471267	0.0265687	0.297413	0.3381	0.352536	0.362671	0.245252	0.264974	0.225727	0.227503	0.0992983	0.0878714	0.205233	0.275533	-0.144407
		-3.20624	1.45666	0					0.0416791	0.0317797	0.0245022	-0.045042	0.177738	0.101319	0.0758056	0.0902025	-0.193131	-0.137914	0.0759388	-0.0134443	-0.000457951	-0.000679499	-0.141037	-0.0827049	0.220472	0.162728	-0.0507775	-0.118025	0.156307	0.128285	0.066783	0.126096	0.188847	0.131253	0.00104906	-0.0376929	0.249306	0.236404	0.318713	0.283559	0.252266	0.202496	0.224081	0.172503	0.0841543	0.0497169	0.211345	0.181133	-0.0876198
		13.302	2.35029	1					0.067706	0.0896249	-0.180926	-0.176476	-0.0914518	-0.123629	0.240974	0.247858	0.161499	0.229176	-0.160288	-0.185769	-0.216053	-0.233509	-0.00437569	0.0165425	0.127533	0.177462	-0.0862537	-0.0700784	0.108202	0.151633	-0.103865	0.0303763	0.109589	0.131237	-0.189111	-0.167556	0.29056	0.326159	0.285919	0.295402	0.210202	0.235345	0.169657	0.182074	0.233798	0.245159	0.313661	0.392514	-0.231775
		-27.6504	0.05886	0					0.168105	0.0837214	-0.105522	-0.287778	0.0104437	-0.139331	0.249296	0.165491	0.254219	0.300208	-0.0586284	-0.216375	-0.148425	-0.24889	0.104021	-0.0391284	0.171383	0.0678937	-0.000124161	-0.107515	0.117077	0.0731322	-0.0908873	-0.0882066	0.112222	-0.00685395	-0.105198	-0.274467	0.330721	0.224352	0.300136	0.2124	0.261122	0.178575	0.248774	0.161556	0.356498	0.236824	0.410937	0.320668	-0.200954
		0.1475	1.09924	0					0.0756589	0.0943697	-0.244638	-0.209871	-0.16435	-0.166048	0.297934	0.303942	0.0943768	0.127051	-0.134323	-0.171355	-0.323158	-0.301775	-0.0651848	0.0156091	0.204624	0.259118	-0.0905305	-0.0674073	0.209262	0.232412	-0.0745144	0.0567781	0.221587	0.211042	-0.189473	-0.182487	0.390628	0.4396	0.362357	0.414385	0.240774	0.277424	0.177471	0.227119	0.205674	0.230441	0.336993	0.458394	-0.332129
		2.18415	0.68368	0					0.128517	0.0837734	-0.223437	-0.243087	-0.102972	-0.209176	0.314902	0.307891	0.127558	0.165126	-0.118276	-0.186567	-0.311678	-0.33324	-0.0450117	-0.0218271	0.210784	0.190961	-0.0502961	-0.0893575	0.245526	0.195335	-0.0915765	0.0204712	0.221771	0.162371	-0.166476	-0.208381	0.40988	0.399289	0.384089	0.36041	0.252946	0.231253	0.208304	0.202951	0.243634	0.235417	0.375433	0.430311	-0.329459
		-15.0843	-8.01309	0					0.00330748	0.0477356	0.177751	0.250415	0.252581	0.314294	-0.0633824	-0.00961916	-0.239776	-0.247418	0.140427	0.198135	0.164372	0.237353	-0.161608	-0.0134284	0.139467	0.245655	0.0436558	0.0319793	-0.0286969	0.0421669	0.12981	0.286396	0.132535	0.210956	0.135717	0.208526	0.0712874	0.160014	0.036396	0.116649	0.0902077	0.162863	0.0527506	0.0682661	-0.11694	-0.0624238	-0.0765506	-0.00362808	0.145564
		3.085	1.32284	0					0.0129775	-0.037984	0.209141	0.149794	0.232412	0.190779	-0.098747	-0.100496	-0.202885	-0.24738	0.14684	0.12647	0.131951	0.130174	-0.135092	-0.0724386	0.159608	0.0821054	0.0800012	-0.021219	0.00159986	0.0242795	0.125812	0.19044	0.094861	0.0787529	0.170762	0.169649	0.116249	0.0523393	0.0571009	0.0756554	0.0861601	0.0189048	0.0942845	-0.00320781	-0.0862809	-0.131223	-0.0324116	-0.0363038	0.111427
		10.3808	-0.29542	0					-0.0394765	0.00584398	-0.20549	-0.143027	-0.0901015	-0.089784	0.202203	0.231956	0.0161626	0.0836418	-0.145023	-0.161715	-0.241807	-0.206555	-0.138772	0.00227143	0.154514	0.226842	-0.146612	-0.110269	0.176065	0.243438	-0.0373586	0.110281	0.162163	0.207459	-0.164108	-0.101116	0.312873	0.404099	0.339138	0.395409	0.193908	0.223538	0.150854	0.197759	0.118059	0.134638	0.207288	0.38072	-0.194094
		-29.1722	-0.42911	0					0.0837427	0.0246953	-0.126199	-0.226254	0.0105823	-0.134913	0.22135	0.178004	0.0803219	0.127784	-0.0816288	-0.208117	-0.188391	-0.231727	-0.0807972	-0.0812864	0.187171	0.113148	-0.0719836	-0.150847	0.21177	0.153328	-0.0663453	0.00976451	0.175748	0.0965175	-0.125617	-0.170879	0.348945	0.286661	0.375544	0.327566	0.254971	0.181744	0.205458	0.171887	0.198485	0.132879	0.296745	0.286791	-0.213101
		36.6341	-1.12403	0					0.086939	0.163986	0.0801991	0.0228537	0.351255	0.338206	-0.0867511	-0.0321039	-0.0643605	-0.0721242	0.207191	0.185744	0.116088	0.106658	-0.0839647	-0.0695054	0.180858	0.212499	0.00856261	0.030474	-0.0499809	-0.0104933	0.0312048	0.171109	0.00801013	0.0402748	0.0628661	0.0272697	0.113346	0.149655	0.100542	0.0746873	0.29288	0.312357	0.202905	0.190089	0.142098	0.182013	0.207424	0.179664	-0.0543811
		28.1405	4.47708	0					-0.0101555	0.06704	-0.0507557	-0.0599683	0.0799352	0.0723669	-0.00373711	0.118291	0.0108004	0.0446982	0.072482	0.0529562	-0.0771562	-0.0622174	-0.178319	-0.0675115	0.147937	0.248228	-0.119657	-0.0762172	0.0415087	0.0905153	-0.0452578	0.130824	0.0549449	0.138354	-0.0319437	-0.0876235	0.172259	0.242753	0.143118	0.179244	0.135352	0.16187	0.143168	0.178024	0.0671817	0.120756	0.15529	0.203521	-0.160825
		-9.67998	-1.06648	0					0.093733	0.176209	0.155237	0.138861	0.357309	0.385429	-0.0822502	-0.0542842	-0.0258424	-0.0695115	0.211274	0.262613	0.203419	0.208827	0.102883	0.0611046	0.115067	0.16915	0.139736	0.187884	-0.0265193	0.0182513	0.0779836	0.18633	-0.00844688	0.00513553	0.105491	0.129989	0.0446867	0.0857097	0.0475103	0.0335614	0.263744	0.297209	0.191729	0.191239	0.186032	0.184233	0.182774	0.148712	0.0666593
		-4.15776	2.19737	0					0.106745	0.134884	0.151081	0.0340782	0.343787	0.312751	-0.0901149	-0.0976662	-0.0702583	-0.0895359	0.236254	0.200516	0.216574	0.177621	0.0947982	-0.0278387	0.152828	0.0952608	0.117443	0.0726763	0.0254934	0.0119004	0.0907858	0.0944154	-0.0196495	-0.082086	0.127415	0.0435897	0.117171	0.0737403	0.142686	0.0719338	0.318428	0.247947	0.278092	0.211489	0.223741	0.169212	0.215587	0.11017	0.131421
		38.6661	4.92466	0					-0.0943304	-0.12377	-0.0387181	-0.033846	0.0278452	-0.00940052	0.147139	0.0915717	-0.0683925	-0.0613608	-0.0799407	-0.100646	-0.0904274	-0.0778541	-0.23448	-0.0713141	0.158374	0.1778	-0.196116	-0.198372	0.0662989	0.06381	0.0100989	0.0504127	0.249299	0.219272	-0.132891	-0.11876	0.239979	0.275757	0.250653	0.268043	0.0391043	0.0533595	0.0240516	0.0497762	-0.0947671	-0.0661428	0.019557	0.143637	-0.0722627
		-10.8745	-0.91963	0					-0.0177355	-0.0736877	-0.0075721	-0.0212592	0.0743914	0.0455829	0.0767249	0.0872878	-0.0740967	-0.0570474	-0.00444624	-0.0320153	-0.0591754	-0.0238254	-0.258101	-0.139427	0.196998	0.173795	-0.117526	-0.194099	0.100194	0.0580093	0.0170211	0.099752	0.219553	0.162945	-0.0240126	-0.0389777	0.252518	0.221165	0.251311	0.221934	0.0968594	0.0514272	0.101123	0.0450267	-0.0779162	-0.0639505	0.0572368	0.0872351	-0.0803378
		38.4102	2.52955	0					0.0268519	0.041626	-0.1616	-0.147643	-0.145923	-0.163772	0.222007	0.212959	0.137153	0.156688	-0.172215	-0.190753	-0.218671	-0.24566	-0.0194167	0.0286163	0.0829423	0.152565	-0.111757	-0.0973781	0.117665	0.127451	-0.108814	-0.0209989	0.110284	0.132653	-0.208536	-0.19052	0.269407	0.280293	0.254014	0.249455	0.118229	0.176019	0.0837449	0.120953	0.158076	0.184286	0.269035	0.353915	-0.243038
		33.3593	0.04761	1					0.10543	0.0496126	-0.166394	-0.225037	-0.120153	-0.211394	0.276554	0.22316	0.175433	0.220944	-0.109277	-0.202839	-0.239024	-0.293847	0.0192422	-0.00948498	0.13371	0.123967	-0.0376769	-0.0923363	0.166682	0.109397	-0.115496	-0.0363292	0.13205	0.0865304	-0.129389	-0.238454	0.32092	0.259264	0.290419	0.234179	0.183233	0.152381	0.188377	0.163363	0.262472	0.211086	0.347799	0.327983	-0.273555
		-14.7474	-3.79925	1					0.103826	0.13832	0.231317	0.252438	0.30853	0.349905	-0.124096	-0.0885341	-0.107951	-0.181614	0.225989	0.280422	0.208602	0.248557	-0.0598258	-0.00703831	0.120786	0.163486	0.176393	0.127634	-0.0189076	0.0119874	0.144548	0.247501	0.0557363	0.0875938	0.219455	0.252392	0.0524019	0.0868609	-0.0172443	-0.0305989	0.144853	0.162603	0.116417	0.05624	0.0163537	0.0112148	-0.00849968	0.0119921	0.155477
		18.2478	1.67561	0					0.0774442	0.0598084	0.266169	0.206472	0.346592	0.356554	-0.188483	-0.18036	-0.202708	-0.260187	0.26921	0.258561	0.259735	0.264075	-0.0401594	-0.023104	0.149612	0.089906	0.175683	0.0912171	0.0402844	0.0488358	0.24566	0.200016	0.039641	-0.0161573	0.257475	0.220069	0.0659834	0.0294018	0.0582869	-0.00563819	0.20764	0.138232	0.218978	0.0927905	0.0221256	-0.0165994	0.0286552	-0.00183443	0.211768
		-16.5141	-0.90979	1					0.090655	0.192012	-0.0667976	-0.108338	0.00295021	0.00991558	0.125887	0.173009	0.209322	0.254714	-0.0576586	-0.0623893	-0.113118	-0.12467	0.133608	0.0518518	-0.0201063	0.105811	0.00101383	0.0414186	0.0148898	0.0610634	-0.110436	-0.0317382	-0.0584192	0.0118937	-0.0884502	-0.122715	0.120773	0.177196	0.0718287	0.0810028	0.131229	0.218383	0.0868601	0.145186	0.270828	0.288614	0.312499	0.320381	-0.182392
		5.5303	1.80213	0					0.195978	0.168066	0.0178324	-0.195758	0.172279	0.0295736	0.101357	0.0480409	0.161089	0.187381	0.0655669	-0.0509481	0.0196416	-0.103985	0.208172	-0.0331315	0.076503	-0.0137298	0.108782	0.00411985	-0.00258561	-0.0314884	-0.0326462	-0.106938	-0.0124453	-0.135864	0.0120149	-0.157514	0.162792	0.0629111	0.117648	-0.00677676	0.263564	0.152637	0.213692	0.139486	0.362591	0.230058	0.346558	0.197903	-0.0940533
		2.26676	-2.79194	0					0.018962	0.136774	-0.0333597	-0.0139537	0.119948	0.148049	0.0566272	0.0928142	0.0585299	0.0654478	-0.0194969	0.00504235	-0.00199215	0.0168833	0.0560119	0.0249833	-0.0686031	0.0833642	-0.0393044	0.0149742	-0.0874714	-0.0431716	-0.113998	-0.0370645	-0.118629	-0.0167703	-0.0760677	-0.0670881	-0.00238025	0.050779	-0.038947	-0.0122837	0.122937	0.206807	0.0244398	0.0964735	0.138523	0.193342	0.200452	0.201605	-0.108639
		19.822	1.67373	1					0.124184	0.12022	0.0591564	-0.0455479	0.271958	0.199297	-0.0130422	-0.0282436	-0.00684129	-0.00348538	0.105024	0.0492236	0.115736	0.0639624	0.0772504	-0.0852194	0.0471152	0.0174099	0.024471	-0.038253	-0.0807955	-0.142897	-0.0247196	-0.0565323	-0.089049	-0.12472	0.0356605	-0.0857991	0.0591197	-0.0134588	0.0159794	-0.0829754	0.262096	0.186408	0.159947	0.0797458	0.213136	0.127883	0.215241	0.091034	-0.000809779
		20.764	0.03249	0					0.136606	0.236121	-0.0736884	-0.116696	0.12494	0.10138	0.0391194	0.129651	0.0695024	0.125193	0.092676	0.0739087	-0.120051	-0.134778	-0.0129101	0.000263514	0.0725327	0.179674	0.0238398	0.112198	0.0344227	0.144524	-0.0860652	0.0968138	-0.0554004	0.0351617	0.015958	-0.0176716	0.103274	0.141913	0.053888	0.116752	0.166644	0.212724	0.184149	0.204707	0.198105	0.278589	0.26625	0.314302	-0.256337
		12.1059	4.02471	0					0.208952	0.296596	0.00032851	-0.0790942	0.195909	0.17688	-0.0149341	0.120218	0.0165259	0.0592634	0.242154	0.20561	-0.0504168	-0.0598579	-0.022684	-0.0403887	0.20651	0.272057	0.090569	0.13273	0.114352	0.19183	0.0012716	0.190852	0.025235	0.0954826	0.0759619	0.0260181	0.180262	0.251714	0.172701	0.212516	0.251016	0.254436	0.252258	0.277342	0.220552	0.296308	0.309592	0.338861	-0.248172
		-24.8454	-2.05663	0					-0.0593504	-0.149248	0.255934	0.323566	0.262236	0.310545	-0.0729906	-0.1938	-0.274882	-0.358258	0.18627	0.236131	0.237833	0.264802	-0.148563	-0.0370237	0.418728	0.3001	0.078184	-0.0158219	0.125771	0.0993558	0.270895	0.335416	0.314344	0.15506	0.161008	0.215087	0.337175	0.22768	0.340239	0.285438	0.219344	0.138785	0.148146	0.086921	-0.0500615	-0.166985	-0.047369	-0.14206	0.324985
		-22.9369	-3.00066	0					-0.0904433	-0.109559	0.235696	0.344659	0.197142	0.289434	-0.0969641	-0.147269	-0.285228	-0.343931	0.165945	0.237208	0.231804	0.266192	-0.148103	0.00553155	0.375421	0.343018	0.0659499	0.00843407	0.141908	0.16773	0.272016	0.35802	0.281825	0.211903	0.126389	0.204007	0.302401	0.284574	0.307847	0.336339	0.136929	0.174876	0.072444	0.112244	-0.0972404	-0.120196	-0.093268	-0.0739583	0.321029
		-0.93803	-2.08469	0					0.0884214	0.0822603	0.281394	0.311808	0.445901	0.467209	-0.163378	-0.171146	-0.229547	-0.309586	0.359112	0.382957	0.274182	0.298652	-0.0662179	0.0452777	0.412465	0.333333	0.186946	0.144802	0.105141	0.130462	0.294375	0.427642	0.21687	0.147999	0.25877	0.291238	0.288979	0.232903	0.307223	0.230106	0.398898	0.357916	0.326131	0.253033	0.106435	0.0517738	0.165465	0.0594062	0.182062
		-20.3187	-1.30049	0					0.0785895	0.0941062	0.272024	0.315309	0.384426	0.451976	-0.16604	-0.144325	-0.247865	-0.320165	0.340534	0.377323	0.270899	0.317513	-0.0994594	0.00230985	0.423453	0.366258	0.124687	0.0753992	0.169887	0.156789	0.31548	0.421458	0.214479	0.161686	0.206536	0.227336	0.324367	0.271112	0.349678	0.315868	0.360932	0.357878	0.301671	0.286446	0.0851233	0.0844903	0.15546	0.0806244	0.208707
		-5.36616	-2.24584	0					0.0470421	0.120534	-0.0596177	-0.100225	0.0788601	0.0320324	0.0385281	0.0657753	0.0707277	0.0793068	0.0898504	0.0491236	-0.0691292	-0.105141	-0.0246072	-0.0678269	0.0425403	0.123328	-0.0127233	-0.0105468	0.0320332	0.0926626	-0.0307282	0.00323093	-0.00623171	0.0349297	0.047014	-0.0172312	0.0899047	0.0806998	0.093321	0.129238	0.113671	0.144893	0.140398	0.144837	0.152637	0.16851	0.173478	0.206293	-0.158508
		3.05531	-0.10248	0					0.136379	0.159899	-0.128157	-0.200655	0.00761322	-0.093144	0.0636529	0.0952351	0.049109	0.0901011	0.0539692	-0.0276535	-0.172279	-0.219346	-0.0295324	-0.109294	0.139402	0.14337	0.0230195	-0.00726235	0.128614	0.0848491	-0.0426449	0.0107924	0.0962625	0.0545471	-0.0446449	-0.116616	0.190835	0.160953	0.20555	0.142125	0.177916	0.123656	0.177822	0.144005	0.178773	0.19989	0.246096	0.253392	-0.285919
		23.9157	1.40591	1					0.0709822	0.145968	-0.195663	-0.238073	-0.0829654	-0.0990542	0.0325179	0.0835505	0.166307	0.212353	-0.0733568	-0.114226	-0.22656	-0.261469	0.057521	-0.0295639	-0.0585299	0.0480211	-0.044986	0.0679809	0.0849014	0.146384	-0.150228	-0.0555261	-0.128291	-0.0872908	-0.0430934	-0.0739232	0.110648	0.1101	0.0978598	0.108576	0.146588	0.156203	0.170197	0.205089	0.234197	0.263677	0.328468	0.334753	-0.325371
		5.44892	-0.14179	0					0.158579	0.223201	-0.196402	-0.26858	-0.077723	-0.102463	0.102413	0.160373	0.175374	0.25018	-0.0191072	-0.0796939	-0.216437	-0.253425	0.0307328	-0.0705647	0.0219517	0.0776928	-0.0220203	0.0589489	0.118149	0.137585	-0.17244	-0.0520144	-0.109446	-0.0718329	-0.0911895	-0.154046	0.128268	0.122831	0.126066	0.104175	0.168078	0.174645	0.15279	0.168994	0.28796	0.322129	0.34834	0.356026	-0.334374
		-11.1049	-0.00682	0					0.236409	0.317626	-0.160531	-0.204636	-0.0139866	-0.046002	0.113308	0.200859	0.186786	0.235804	0.00256911	-0.0245042	-0.19886	-0.242652	0.0797999	0.000171542	0.0118056	0.127621	0.0462169	0.15332	0.0715916	0.174572	-0.161975	0.0131425	-0.0949462	-0.0163182	-0.0363308	-0.0705329	0.117885	0.153394	0.0770358	0.107612	0.185178	0.216469	0.20304	0.252394	0.309611	0.377792	0.412532	0.412038	-0.356169
		0.72342	-1.04248	0					0.275726	0.332998	-0.110332	-0.178169	0.0257018	-0.0197969	0.108707	0.195944	0.165849	0.19844	0.104561	0.0739497	-0.13617	-0.169969	0.0789565	-0.00787994	0.0792452	0.139023	0.0610927	0.139878	0.133465	0.202308	-0.131664	0.0206288	-0.0480069	0.0157491	-0.0134982	-0.0627794	0.149501	0.174469	0.165153	0.160972	0.239613	0.225178	0.248116	0.285837	0.35462	0.389097	0.433343	0.405663	-0.298703
		-4.05653	3.55002	0					0.146367	0.201602	-0.182303	-0.230655	-0.111992	-0.145026	0.189422	0.223263	0.199389	0.243577	-0.106349	-0.124961	-0.20777	-0.249543	0.0602125	0.00759044	-0.045404	0.10176	-0.0360787	0.0757348	0.0649575	0.139236	-0.145959	-0.0669472	-0.0286301	0.0323878	-0.110291	-0.13198	0.097327	0.133598	0.112401	0.134988	0.173068	0.165206	0.145146	0.192945	0.28701	0.300361	0.344355	0.343199	-0.320214
		20.5721	1.28562	0					0.213004	0.20707	-0.182005	-0.299202	-0.0908432	-0.176262	0.238077	0.243483	0.197643	0.278469	-0.068845	-0.145542	-0.204847	-0.281462	0.0952219	-0.0661553	-0.00712	0.022943	0.0413919	0.0254584	0.114888	0.0668156	-0.175021	-0.127955	-0.000322068	-0.052517	-0.118264	-0.238239	0.115463	0.0881998	0.127836	0.0728035	0.194571	0.129494	0.137376	0.149447	0.339277	0.321861	0.401486	0.336724	-0.300255
		-11.521	-2.06697	0					0.127086	0.140463	0.0111621	0.00352958	0.0808043	0.0388143	0.135245	0.132259	0.0650481	0.0456722	0.0838683	0.0903507	-0.00719875	-0.0217264	0.00694041	-0.00252765	0.14359	0.157496	0.057382	0.0284459	0.064822	0.0788187	0.0298781	0.119701	0.126141	0.169484	0.0374843	0.0436559	0.113647	0.143084	0.0858354	0.0952421	0.108836	0.142418	0.155877	0.115519	0.168688	0.14557	0.137327	0.131458	-0.0496551
		-6.39178	0.87573	1					0.168317	0.125912	0.0382626	-0.0519546	0.0353736	0.00790109	0.118785	0.112294	0.0101667	0.006676	0.0797612	0.0210161	-0.0423038	-0.0537892	0.0289959	-0.0359085	0.0829442	0.0661922	0.0538911	0.0322591	0.0726593	0.0409594	0.0245541	0.017134	0.126631	0.0323057	0.0501461	-0.0144996	0.106089	0.0355314	0.108607	0.0559045	0.120688	0.0658068	0.0689045	0.0610468	0.0890601	0.0894954	0.153546	0.119617	-0.0764903
		22.3727	4.32365	0					0.0373687	0.0592596	-0.156361	-0.169253	-0.0656266	-0.0978273	-0.0860503	-0.0401312	0.00905006	0.0834522	-0.0927885	-0.0790064	-0.131847	-0.134046	0.0319389	-0.06682	-0.22792	-0.21341	-0.0215961	0.0859152	-0.0664444	-0.0184626	-0.157396	-0.125662	-0.249093	-0.248544	0.00826041	-0.0196503	-0.227105	-0.250655	-0.186837	-0.214776	-0.0301859	-0.0736861	0.0355188	0.0492478	0.0301232	0.0957546	0.0628702	0.0294254	-0.171378
		1.785	0.17126	0					0.0815622	0.120496	-0.0754778	-0.150616	-0.016947	-0.0514488	-0.0273554	0.00411336	-4.79682e-05	0.0882239	-0.029873	-0.0417538	-0.0858161	-0.0919432	0.0619549	-0.05728	-0.155559	-0.169184	0.0107545	0.0675308	-0.0282953	-0.0532121	-0.117452	-0.107425	-0.168671	-0.198669	0.0139948	-0.0605487	-0.140019	-0.201103	-0.0891888	-0.140993	0.0458837	-0.0023321	0.103564	0.0984202	0.0579508	0.122995	0.134015	0.030967	-0.125893
		52.0442	4.37235	0					-0.148412	-0.0558496	0.133821	0.237345	0.241504	0.28949	-0.0241772	0.0348514	-0.316772	-0.28201	0.129597	0.156414	0.21293	0.254379	-0.181144	0.0461815	0.199365	0.252249	-0.0625831	-0.059245	-0.00754568	0.0718777	0.178449	0.296813	0.216227	0.265818	0.0860348	0.158225	0.161369	0.24571	0.206784	0.27721	0.100146	0.186158	0.0775619	0.122546	-0.104542	-0.0828904	-0.077741	0.0356217	0.173694
		21.99	-1.13976	1					-0.0828879	-0.150655	0.163323	0.170167	0.221378	0.191963	-0.0366989	-0.0512936	-0.205844	-0.218092	0.103239	0.0608119	0.128642	0.150506	-0.217463	-0.0742474	0.248526	0.130488	-0.0636754	-0.150916	0.0210994	0.0260763	0.151962	0.178085	0.208464	0.127516	0.101106	0.0909295	0.244349	0.18642	0.260815	0.220852	0.154131	0.0688304	0.102418	0.0455894	-0.110527	-0.143156	-0.0118559	0.00107032	0.138386
		18.5612	1.8141	0					-0.0308434	-0.0231758	0.251633	0.297024	0.327648	0.367658	-0.132303	-0.0570544	-0.304799	-0.308752	0.209356	0.251851	0.238216	0.297122	-0.168871	0.0291492	0.194091	0.227961	0.0109869	0.0148046	-0.000264968	0.0784111	0.205481	0.329527	0.163859	0.213227	0.169527	0.250953	0.112932	0.152247	0.158949	0.203746	0.153651	0.185968	0.159106	0.141766	-0.124415	-0.0982459	-0.0637552	-0.0170806	0.202305
		10.3977	-0.96626	1					-0.0191864	-0.0576628	0.326767	0.304011	0.307338	0.319256	-0.144953	-0.0977974	-0.321015	-0.34358	0.261744	0.240799	0.279849	0.307302	-0.119072	0.00746939	0.208569	0.117501	0.0599074	-0.000135514	0.0143634	-0.00772249	0.258741	0.242018	0.165252	0.139978	0.222964	0.209535	0.0795749	0.0320706	0.122175	0.125117	0.11788	0.078735	0.105323	0.0386707	-0.0997938	-0.117876	-0.0703634	-0.122194	0.232751
		-3.68019	1.23544	0					0.0876103	-0.0333237	0.238557	0.251175	0.264446	0.271776	-0.0387253	-0.139215	-0.291204	-0.3595	0.181366	0.19399	0.160056	0.170692	0.00883495	0.0626898	0.0301308	-0.067472	0.151906	0.134978	-0.0494544	-0.0465409	0.145857	0.167587	0.0324523	-0.046416	0.183284	0.247318	-0.120964	-0.171839	-0.130224	-0.215446	0.0493395	-0.0413356	0.0336988	-0.113189	-0.105913	-0.158076	-0.13132	-0.213247	0.140301
		17.6454	2.96124	0					0.0563684	-0.0315974	0.215948	0.227364	0.197365	0.241056	-0.0633041	-0.089736	-0.357022	-0.382434	0.143087	0.167448	0.119144	0.14944	-0.00511556	0.0412359	0.0447263	-0.0559736	0.167047	0.141922	-0.0150019	-0.0429885	0.153602	0.121581	0.0383478	-0.0442695	0.220665	0.230888	-0.0904715	-0.146401	-0.0925438	-0.180461	0.0564668	0.0150847	0.0469296	-0.0484992	-0.167878	-0.167982	-0.1346	-0.179787	0.108329
		-4.57686	-0.67153	0					0.087433	0.0235499	0.166782	0.103988	0.241103	0.247987	-0.0192396	-0.135068	-0.0376125	-0.160554	0.12765	0.134049	0.154085	0.118649	0.117492	0.0887424	-0.0710205	-0.0989255	0.168186	0.162815	-0.0216824	0.00216169	0.0685837	0.0550062	-0.0652707	-0.0876435	0.123012	0.171869	-0.135293	-0.165527	-0.11484	-0.178765	0.0480506	-0.0430738	0.0333895	-0.0262831	0.0404692	0.0108253	-0.0167579	-0.0562437	0.102327
		-25.0768	-3.12165	0					0.108529	-0.0105681	0.207309	0.0857648	0.201623	0.176395	0.0571367	-0.0839548	-0.131244	-0.227725	0.132111	0.101389	0.148969	0.105046	0.0811373	0.0414295	0.0334361	-0.119834	0.172373	0.0892953	0.0616449	0.0195115	0.147753	0.0453225	0.0462734	-0.0811444	0.155695	0.140527	-0.035352	-0.169517	-0.0161631	-0.131118	0.0809931	-0.038844	0.0679284	-0.0185981	0.0278098	-0.0640788	-0.0140993	-0.0643504	0.129742
		3.73911	2.90164	0					0.0477433	-0.0245783	0.302224	0.279559	0.363231	0.391253	-0.0399717	-0.144596	-0.169455	-0.307517	0.217546	0.248482	0.280914	0.281952	0.0706914	0.0901394	0.0685898	-0.00122645	0.186599	0.144059	-0.00887585	-0.0310551	0.219494	0.171019	0.0384243	-0.0421408	0.193053	0.216722	-0.0315688	-0.0989643	-0.0144195	-0.101943	0.172239	0.0957363	0.101969	0.0381673	-0.0115689	-0.0766765	-0.00314607	-0.0732349	0.216194
		5.02951	-0.34017	1					0.0317838	-0.0842952	0.292466	0.217737	0.331794	0.342251	-0.163889	-0.205393	-0.330628	-0.372335	0.21451	0.182222	0.258549	0.243894	0.0177929	-0.0308167	0.153529	-0.0300759	0.202125	0.0538603	-0.0222488	-0.103306	0.247336	0.0951826	0.0344644	-0.0996445	0.287326	0.208038	-0.00385625	-0.121617	0.00364528	-0.134199	0.229486	0.0899338	0.193393	0.0392982	-0.105019	-0.167911	-0.0823437	-0.169969	0.226904
		-20.2716	0.74005	1					-0.0185951	-0.0633978	0.140007	0.158365	0.198928	0.23291	-0.165253	-0.164654	-0.408442	-0.409418	0.118351	0.136753	0.0953686	0.130531	-0.077306	-0.0100593	0.0553656	-0.0170775	0.125155	0.0954928	-0.072009	-0.059991	0.130383	0.149384	-0.0273266	-0.0834425	0.21875	0.227692	-0.12615	-0.125088	-0.0885227	-0.129005	0.0832332	0.0154219	0.0727851	-0.0733679	-0.201477	-0.221227	-0.2176	-0.267098	0.0782531
		16.0176	3.73978	0					-0.0246647	-0.041008	0.112153	0.132219	0.106182	0.150954	-0.274854	-0.151412	-0.422809	-0.335079	0.115567	0.116041	0.0416375	0.0776756	-0.0504768	-0.0102086	0.0695328	0.00728376	0.178481	0.126938	-0.042356	-0.0620492	0.156194	0.135453	-0.0517875	-0.0521844	0.252775	0.240703	-0.115101	-0.115741	-0.062238	-0.126846	0.0424165	0.0260764	0.0946522	-0.0318675	-0.224367	-0.198383	-0.225752	-0.263042	0.0404529
		-11.3198	-2.86155	1					0.0752698	-0.0140875	0.261989	0.247756	0.252471	0.286439	0.114837	-0.0709621	-0.143818	-0.304012	0.159698	0.182888	0.18553	0.201532	0.125747	0.136685	0.0579893	0.00888363	0.135907	0.121678	0.047293	0.017559	0.167684	0.166537	0.129497	0.00589847	0.108043	0.150572	0.0351087	-0.0569329	0.061949	-0.0233338	0.144856	0.0745637	0.117053	0.0677309	0.0466656	-0.0446125	0.0471921	-0.0493399	0.15765
		-3.07603	0.1803	0					0.101925	-0.0382073	0.27145	0.102403	0.28592	0.253999	0.0218535	-0.128889	-0.145312	-0.233749	0.197919	0.140598	0.221514	0.156847	0.116481	-0.00523371	0.143851	-0.0394995	0.151671	0.027678	0.0516479	-0.0401771	0.18484	0.0604949	0.0906657	-0.115092	0.163564	0.0740318	0.0603538	-0.0891655	0.0980605	-0.0670171	0.222337	0.0587413	0.161466	0.0784314	0.0672071	-0.0567065	0.0670811	-0.0271672	0.166839
		-7.17775	-1.76037	0					0.147946	0.211177	0.00880394	-0.0517968	0.0845824	0.0563331	0.0402985	0.0727748	0.124582	0.116041	0.032626	0.0483545	-0.0510507	-0.0716043	0.197065	0.10406	-0.0199505	0.0860721	0.144606	0.238387	0.0684877	0.164963	-0.0504511	0.084141	-0.128388	-0.0240734	0.053437	0.0878197	-0.0014426	0.0563914	-0.00819948	0.0118922	0.129921	0.148104	0.12604	0.16152	0.26024	0.279197	0.263123	0.235546	-0.130498
		-18.001	1.31717	0					0.163921	0.197179	0.014762	-0.0504961	0.0703464	0.0336843	0.00944349	0.101365	-0.00411329	0.029387	0.0685266	0.0512208	-0.0455243	-0.042269	0.081435	0.0332825	0.0445777	0.105913	0.146986	0.167237	0.120482	0.177352	-0.0329242	0.0855525	-0.0797967	-0.00479425	0.0573386	0.0401491	0.0700208	0.0682107	0.0748536	0.0805209	0.191856	0.183887	0.177883	0.195119	0.233587	0.270755	0.243748	0.222056	-0.141425
		-3.40975	-1.07558	1					0.147679	0.146593	0.0112673	-0.0841323	0.0754503	0.047034	0.0903268	0.0376317	0.245721	0.22938	-0.0140154	-0.04605	-0.0266381	-0.0801537	0.147322	0.0410088	-0.0631511	0.0243573	0.0485628	0.0270981	-0.0149749	0.0111858	-0.042018	-0.0226176	-0.0399177	-0.0297497	-0.0546177	-0.0841469	0.0641843	0.0863871	0.0800021	0.0428174	0.129591	0.145832	0.100786	0.139249	0.230027	0.20528	0.247993	0.2369	-0.102116
		8.46735	0.84703	0					0.258288	0.149365	-0.0253593	-0.277581	0.0666925	-0.0659184	0.152142	0.0453674	0.278303	0.272892	0.0315881	-0.102312	-0.0887236	-0.207341	0.243005	-0.0031246	0.126771	-0.00330584	0.13525	0.029793	0.134061	0.0896147	-0.0177343	-0.0646093	0.0375096	-0.0985926	0.0110162	-0.148981	0.223202	0.091959	0.20975	0.0842995	0.280502	0.172899	0.247755	0.19521	0.425584	0.298571	0.45268	0.312314	-0.211788
		-22.9472	-2.51506	0					0.0161388	-0.00211526	0.28643	0.262239	0.429959	0.426891	-0.166944	-0.206323	-0.108567	-0.217458	0.263706	0.29658	0.365914	0.347632	0.0261696	0.0288216	0.0869986	0.0362573	0.133505	0.0897686	-0.0281128	-0.0942011	0.215536	0.132074	-0.0283415	-0.0761606	0.231002	0.222334	-0.0368251	-0.124564	-0.0922495	-0.202015	0.185694	0.128214	0.140443	0.0262714	0.0518622	-0.00455487	0.00608918	-0.0291612	0.271848
		4.12026	1.83738	0					0.072693	-0.0518412	0.301445	0.145664	0.424051	0.343946	-0.124812	-0.260264	-0.123872	-0.238604	0.23276	0.152567	0.354494	0.293016	0.038231	-0.0659661	0.129977	-0.0595177	0.127185	-0.0409468	-0.0430397	-0.140367	0.225665	0.0143827	0.0213526	-0.144171	0.215627	0.0936736	0.0412349	-0.114126	-0.0242125	-0.176611	0.254784	0.0673429	0.192655	0.0393342	0.0531446	-0.0979051	0.0290289	-0.0582884	0.300994
		-12.3568	0.12804	0					-0.0655003	-0.0982958	0.0546324	0.12523	0.0149706	0.0341756	-0.0207923	-0.0344199	0.151233	0.0782113	-0.0342419	-0.00923913	0.0449804	0.0350874	-0.126898	-0.00889126	-0.020579	0.0560946	-0.102742	-0.122847	-0.00924758	-0.00472775	0.0427223	0.0522362	0.0452919	0.101461	-0.0654296	0.0373618	0.0583645	0.0977604	0.0282901	0.0163923	-0.0816298	-0.0191289	-0.094314	-0.0508821	-0.0177365	-0.0529784	-0.0260649	0.054117	0.0956302
		-3.39384	0.12907	1					0.00161339	-0.130594	0.168589	0.153335	0.115212	0.0827008	0.0119021	-0.110996	0.115427	0.00209647	0.0484998	0.0359216	0.157174	0.116064	-0.00229258	-0.0165577	0.0285326	-0.0562929	-0.000714328	-0.132088	-0.0113177	-0.0951125	0.115113	0.0239293	0.0950478	-0.00051392	0.0394282	0.0567515	0.0520919	-0.0404323	-0.0187973	-0.0971282	-0.0395015	-0.0948253	-0.0586554	-0.103803	-0.0286414	-0.149593	-0.0509104	-0.102064	0.211271
		10.73	1.2576	0					0.149304	0.189749	-0.231223	-0.199637	-0.077754	-0.0642856	0.18041	0.237696	0.175589	0.235644	-0.130944	-0.139515	-0.266982	-0.260662	0.0597559	0.0421482	0.0995194	0.239971	0.00223183	0.0410324	0.151813	0.225464	-0.114718	0.0849201	0.0699467	0.130022	-0.111687	-0.0886744	0.238921	0.341627	0.233822	0.297615	0.233177	0.299341	0.18168	0.256603	0.295518	0.351837	0.389294	0.472244	-0.344598
		30.8907	-2.6721	0					0.107283	0.0422121	-0.127302	-0.18773	-0.0628146	-0.127007	0.167796	0.135516	0.189007	0.191311	-0.13204	-0.235452	-0.182768	-0.229339	0.0384039	-0.0346412	0.0988426	0.0696764	0.00490407	-0.047694	0.161956	0.118419	-0.128876	-0.0165623	0.088078	0.0355376	-0.105667	-0.161813	0.273622	0.208782	0.275573	0.225214	0.183105	0.177075	0.122668	0.136503	0.249119	0.198924	0.33015	0.279988	-0.211357
		43.7356	3.96918	1					0.0142111	-0.0156314	0.322347	0.366781	0.338297	0.36576	-0.188543	-0.183223	-0.190195	-0.335662	0.343855	0.37988	0.43142	0.448962	-0.0720136	0.008727	0.180194	0.0835023	0.1283	0.0736206	0.0165868	-0.00436463	0.277379	0.249964	0.0966363	0.0666372	0.290571	0.337818	-0.0415725	-0.0741571	-0.0445127	-0.0694626	0.0813223	0.0830972	0.0937956	0.0170796	-0.0430021	-0.048984	-0.0987388	-0.197289	0.453939
		-14.9605	-1.96888	0					-0.00325163	-0.0035764	0.295487	0.333372	0.25512	0.303955	-0.190415	-0.150487	-0.209747	-0.327034	0.288893	0.33339	0.37011	0.412104	-0.0698893	0.0126546	0.132061	0.0687723	0.111572	0.0555309	-0.00117949	-0.0104498	0.252816	0.189121	0.0524056	0.0416634	0.251018	0.286227	-0.076809	-0.0876103	-0.123907	-0.0936661	0.00968522	0.0351731	0.0230471	-0.0209955	-0.103084	-0.0638246	-0.156227	-0.188039	0.398585
		-16.4042	-1.8402	0					0.0397397	0.0386425	-0.00388023	-0.0271276	0.0310161	0.0187559	-0.0700121	-0.0736791	-0.0158809	-0.0145614	0.00139231	-0.00482538	-0.0433958	-0.052906	0.0807616	-0.0338479	-0.234314	-0.187411	0.100889	0.148099	-0.0748067	-0.0140277	-0.117194	-0.0918801	-0.230108	-0.168045	0.0200161	0.0835079	-0.269495	-0.233726	-0.232935	-0.254167	-0.0951098	-0.13579	-0.0715257	-0.0769189	0.00442549	0.0441721	-0.0925594	-0.0605412	-0.0621973
		19.8061	5.04239	1					0.0616275	0.000831425	0.0700831	0.0143213	0.133894	0.0860876	-0.101814	-0.140007	-0.0612217	-0.0893458	0.0622747	0.0307019	0.0330623	0.0156109	0.032695	-0.076036	-0.153308	-0.198	0.120884	0.100124	-0.0739982	-0.0558527	-0.0446308	-0.083075	-0.188207	-0.19438	0.0888248	0.105822	-0.208121	-0.254908	-0.193298	-0.252447	-0.0321035	-0.126116	-0.0040688	-0.0684555	-0.00899574	-0.0387107	-0.0876758	-0.126019	0.020325
		22.3841	-2.04242	1					-0.0638757	-0.0602073	0.0323015	0.0736794	0.00828934	0.0403378	-0.286239	-0.220777	-0.17765	-0.115859	0.032375	0.0911301	-0.0174404	0.0259083	-0.110717	-0.0845722	-0.17429	-0.169344	0.0450535	0.0734743	-0.134687	-0.0556827	-0.0521343	0.0209223	-0.23632	-0.158118	0.100087	0.163753	-0.315669	-0.257135	-0.312589	-0.293349	-0.189219	-0.18069	-0.106282	-0.182908	-0.167123	-0.133401	-0.272395	-0.290645	0.0026713
		17.6292	3.50676	1					-0.00750449	-0.0386466	0.109209	0.115837	0.0660348	0.0905248	-0.263821	-0.219319	-0.206543	-0.161168	0.0839554	0.12666	0.0568955	0.102849	-0.0692739	-0.0762193	-0.102657	-0.163116	0.110909	0.0790585	-0.115525	-0.0773867	0.0145719	0.0323766	-0.174922	-0.125737	0.152041	0.186217	-0.270822	-0.273663	-0.273915	-0.284992	-0.141085	-0.165853	-0.0729829	-0.184045	-0.161058	-0.155661	-0.247274	-0.308655	0.0876442
		-18.9759	-2.44621	1					0.007986	-0.0362868	-0.038131	-0.0902456	-0.0916755	-0.124859	-0.0972091	-0.111641	0.0779527	0.121955	-0.110685	-0.132305	-0.0535191	-0.0913746	0.127916	-0.0478312	-0.32063	-0.310586	0.0788169	0.091029	-0.0592715	-0.0106068	-0.103109	-0.141911	-0.264947	-0.232471	0.0141073	0.0141359	-0.310147	-0.319939	-0.250136	-0.27829	-0.15336	-0.198119	-0.0934504	-0.038075	0.00628844	0.0209653	-0.0408226	-0.0487717	-0.0420152
		-26.5875	0.04593	0					0.0309561	-0.0639081	0.0607327	-0.0630287	0.00891896	-0.082406	-0.124429	-0.171648	-0.0375146	0.000483124	-0.0256304	-0.0791804	0.0399284	-0.0185275	0.124274	-0.0892233	-0.237541	-0.351705	0.133332	0.0572187	-0.04251	-0.0528825	-0.0171111	-0.151184	-0.212941	-0.266968	0.0952261	0.0289484	-0.27079	-0.364003	-0.207146	-0.307691	-0.086051	-0.213938	-0.0161064	-0.034622	-0.00815434	-0.0466268	-0.0598505	-0.148237	0.0426086
		22.3138	3.33164	0					0.165106	0.16791	-0.181188	-0.215063	-0.13252	-0.163714	0.0945072	0.135567	0.170563	0.251562	-0.10726	-0.138498	-0.19407	-0.22632	0.133164	0.0133064	-0.0839701	0.00943039	0.0739852	0.127372	0.10419	0.149012	-0.168075	-0.0365266	-0.0739487	-0.0264425	-0.0630781	-0.068763	0.0400244	0.108567	0.0774016	0.101524	0.0908674	0.120426	0.0711466	0.13703	0.267285	0.286874	0.307187	0.3536	-0.275345
		-6.33485	3.71381	0					0.176612	0.1515	-0.157775	-0.231876	-0.102701	-0.156995	0.069722	0.100817	0.176274	0.249957	-0.0744417	-0.134057	-0.168723	-0.212897	0.175842	0.0134242	-0.084433	-0.0597644	0.115519	0.127761	0.110774	0.106199	-0.1742	-0.0855514	-0.105635	-0.0754182	-0.0417084	-0.0812901	0.0305402	0.0208339	0.0644044	0.0424764	0.10521	0.0909745	0.0963988	0.126443	0.296405	0.273507	0.322321	0.30248	-0.247605
		-24.2795	-3.87528	1					0.129859	0.106564	0.0954917	0.0959198	0.1022	0.0873616	-0.132552	-0.0679768	-0.287469	-0.271264	0.170943	0.112051	0.108326	0.0863943	0.0574921	0.0805211	0.20485	0.160899	0.155995	0.137142	0.132305	0.137433	0.145776	0.177793	0.0732936	0.0830284	0.2058	0.178216	0.15438	0.110409	0.226903	0.176336	0.240004	0.192178	0.235673	0.214194	0.126598	0.107838	0.187583	0.0705775	0.0349386
		-22.8796	-3.24437	1					0.0752447	0.102089	0.0551575	0.123125	0.0402295	0.0729096	-0.197599	-0.0316173	-0.361429	-0.25853	0.141	0.139932	0.0623825	0.0793105	0.00568318	0.104226	0.160129	0.17482	0.111191	0.157167	0.0840155	0.15073	0.124063	0.219424	0.0194934	0.122971	0.202785	0.204976	0.0909955	0.132609	0.169666	0.184093	0.150042	0.187173	0.164203	0.193354	0.0255197	0.0932549	0.0770624	0.0768315	0.00288983
		7.26309	2.42936	1					0.142713	0.0971884	0.309445	0.285993	0.357459	0.364528	-0.257028	-0.208107	-0.376285	-0.398556	0.425744	0.39308	0.41037	0.401399	0.0220504	0.0425499	0.354528	0.243781	0.216078	0.133446	0.111687	0.0787623	0.348974	0.305801	0.154278	0.0863239	0.366985	0.356569	0.173917	0.119108	0.183414	0.111092	0.328598	0.305611	0.352204	0.266353	0.13342	0.0692372	0.127754	-0.0340922	0.371133
		-4.33932	0.1973	0					0.128013	0.122712	0.316792	0.342095	0.333087	0.397863	-0.271406	-0.196834	-0.382147	-0.414708	0.409533	0.422278	0.412249	0.442729	-0.026546	0.0481679	0.314188	0.235941	0.194154	0.128399	0.054195	0.0467827	0.343115	0.32864	0.141742	0.110413	0.354097	0.377221	0.123257	0.103397	0.136467	0.0995139	0.28374	0.321647	0.30395	0.253687	0.0535719	0.0606668	0.0534962	-0.0662836	0.387145
		-4.71664	0.18218	1					-0.0115347	-0.0230848	0.173114	0.166329	0.312806	0.305211	-0.184977	-0.176803	-0.349347	-0.391846	0.213573	0.167333	0.221173	0.202448	-0.0351238	-0.0087499	0.166621	0.0771319	0.170064	0.0964488	-0.00603183	-0.0159959	0.194193	0.168357	-0.0104634	-0.0532762	0.277677	0.205615	0.0255991	-0.0297874	0.04309	0.0132077	0.241885	0.199263	0.217467	0.0915223	-0.0386157	-0.063826	-0.00676838	-0.0527752	0.13397
		-8.52758	-2.89444	1					0.01344	-0.0230508	0.190653	0.173339	0.304347	0.306198	-0.273331	-0.193137	-0.424984	-0.404889	0.219593	0.181234	0.220574	0.219197	-0.0598954	-0.0129385	0.250209	0.0903158	0.180061	0.0923641	0.0135898	-0.0149031	0.240823	0.209662	-0.00696779	-0.0399802	0.306542	0.233882	0.0614723	-0.0141494	0.087552	0.00490808	0.277425	0.217989	0.267936	0.12957	-0.0522843	-0.0788193	-0.0301812	-0.0649325	0.163664
		-8.01325	-1.0224	1					-0.105107	-0.0473472	-0.0480324	0.0307172	-0.104146	-0.0360782	-0.250209	-0.190032	-0.324378	-0.259119	0.00359221	0.0149271	-0.0896403	-0.0454406	-0.00660787	0.073414	-0.0396049	-0.00171293	0.0999163	0.134792	-0.00555972	0.0470357	0.0371059	0.116713	-0.126655	-0.0351337	0.122895	0.143076	-0.165572	-0.0667774	-0.077107	-0.0527313	-0.0602431	9.38026e-05	-0.0375915	-0.043852	-0.151634	-0.0900918	-0.17006	-0.183832	-0.102247
		14.2953	-1.03236	0					-0.0919319	-0.000713818	-0.121754	-0.000879105	-0.193597	-0.119652	-0.296717	-0.114895	-0.337244	-0.153786	-0.0305578	0.0124615	-0.153378	-0.0995603	0.00900151	0.0980057	-0.0775217	0.0147293	0.0859895	0.15458	-0.0161047	0.0514196	0.00695224	0.117359	-0.142831	-0.00181498	0.0776263	0.122624	-0.180439	-0.0698924	-0.0841347	-0.0458664	-0.12901	-0.00504944	-0.0720235	-0.0230129	-0.141281	-0.0350565	-0.172991	-0.154199	-0.168353
		-6.46082	-3.69045	0					0.029658	0.0478278	-0.010826	0.0246411	-0.037814	-0.0127623	-0.301145	-0.227521	-0.133038	-0.136794	0.126151	0.142007	0.0997857	0.106156	-0.0369631	-0.0342227	0.0806895	0.0349416	0.0874225	0.0622688	0.0167769	-0.000463226	0.0842955	0.104636	-0.0217832	-0.0222279	0.164633	0.155509	-0.0708168	-0.0663354	-0.0496772	-0.0590422	0.000644174	0.0663019	0.0721547	0.0638126	0.0234227	0.0629881	-0.05624	-0.174105	0.198263
		3.27653	0.40797	1					0.00759883	0.0521178	-0.0349254	0.00150697	-0.0690491	-0.0307488	-0.333655	-0.243459	-0.146065	-0.0834524	0.118714	0.128426	0.0960153	0.111985	-0.0600168	-0.0327854	0.0460376	0.0234061	0.079722	0.0549231	0.0241896	0.0138802	0.0656152	0.0950674	-0.0602877	-0.0295451	0.165375	0.145991	-0.0982934	-0.0656921	-0.0362574	-0.0329776	-0.0182928	0.0887653	0.0783589	0.104076	1.03845e-05	0.0737935	-0.0728178	-0.141446	0.155673
		9.38393	4.83427	1					0.0263105	-0.0380318	-0.0795899	-0.00937524	-0.186288	-0.173715	0.160404	0.10698	0.24545	0.214785	-0.0807836	-0.067995	-0.0641582	-0.0550932	-0.0543242	0.000215411	0.0792338	0.0835219	-0.0796841	-0.0822307	0.158097	0.112734	0.0128319	0.0557007	0.183393	0.174505	-0.0545402	-0.00721288	0.148548	0.173066	0.149633	0.132291	-0.0463265	-0.00232197	0.00994379	0.0575479	0.190531	0.18536	0.123417	0.12589	0.0175266
		-4.47325	1.24569	0					0.051762	0.0013493	-0.0071162	-0.0120597	-0.0940063	-0.0977441	0.117825	0.05571	0.158111	0.14464	-0.00269307	-0.00637757	-0.00696703	-0.012278	-0.0347194	-0.0477949	0.100486	0.0222477	-0.0262318	-0.0816243	0.104376	0.0250753	0.0477018	-0.0227664	0.174714	0.0881853	0.000703499	-0.024211	0.147802	0.0606016	0.114954	0.0858312	0.00227892	-0.0195681	0.0472999	0.0288279	0.167148	0.170646	0.100841	0.026161	0.0298182
		20.1288	1.81428	0					-0.134305	-0.137626	0.241739	0.339507	0.151372	0.210004	-0.112749	-0.18969	0.0451854	-0.0933432	0.211084	0.288803	0.34897	0.369335	-0.0439959	0.0334341	0.0729582	0.0520103	-0.0457231	-0.0324819	-0.0319501	-0.0295117	0.189186	0.136323	0.108849	0.11556	0.121408	0.205973	-0.0334879	-0.0334984	-0.0474925	-0.0266543	-0.0277773	-0.00668656	-0.0372496	-0.0232532	0.0453955	0.0163151	-0.137969	-0.176756	0.436598
		12.9824	-1.55911	0					-0.0409946	-0.0974831	0.294222	0.308677	0.183136	0.187622	-0.0607935	-0.180162	0.0371769	-0.0880421	0.24062	0.27378	0.353204	0.357599	-0.0496085	0.00419135	0.13864	-0.00275993	-0.026877	-0.0864149	-0.0219291	-0.10744	0.230123	0.0561149	0.170754	0.0969174	0.140877	0.15913	0.0298213	-0.0935706	-0.0245379	-0.0695144	-0.0151957	-0.0251907	-0.0469563	-0.0568424	0.0102772	-0.0188357	-0.127428	-0.248818	0.470469
		29.4944	0.35645	1					-0.00215728	-0.033314	0.232176	0.260025	0.209272	0.242942	-0.174549	-0.194985	-0.127275	-0.213326	0.250966	0.284052	0.281013	0.302517	-0.135231	-0.0727141	0.0948962	-0.0108359	0.0760107	-0.0201854	-0.0994521	-0.148973	0.195011	0.143905	0.0674462	0.0214554	0.237313	0.224642	-0.129481	-0.163855	-0.210384	-0.220554	-0.0707547	-0.0726715	-0.00331617	-0.126744	-0.106802	-0.153663	-0.190528	-0.316783	0.327264
		-32.3736	-5.28874	1					0.0037685	-0.0212956	0.216914	0.249549	0.226945	0.246487	-0.201918	-0.215115	-0.142306	-0.226763	0.254348	0.281393	0.310014	0.328513	-0.16163	-0.0920464	0.111099	-0.0116677	0.0597726	-0.055093	-0.112565	-0.159414	0.185049	0.114964	0.0767899	0.00082238	0.215505	0.194159	-0.117693	-0.164773	-0.178394	-0.190883	-0.0282487	-0.0489367	0.0173415	-0.0702164	-0.0934626	-0.118756	-0.154008	-0.300391	0.356236
		-6.35768	1.64217	0					0.0999808	0.0826379	0.237312	0.244967	0.304361	0.317897	-0.287248	-0.223143	-0.257311	-0.323421	0.358731	0.3807	0.372138	0.387663	-0.0293318	0.0102084	0.251917	0.163226	0.136184	0.083735	0.0105172	-0.0142683	0.273411	0.232466	0.0820535	0.0359313	0.311954	0.29257	0.045979	-0.00210258	-0.00127823	-0.0245691	0.236432	0.237657	0.215159	0.123306	0.0970643	0.0823004	0.0354916	-0.0847482	0.372366
		32.8906	-2.26033	1					0.0966052	0.0938093	0.240441	0.237856	0.250146	0.280999	-0.309248	-0.246049	-0.321871	-0.336135	0.347879	0.3589	0.348435	0.35944	-0.0529123	-0.0106976	0.247962	0.170504	0.149731	0.0714284	0.0207098	0.000327407	0.274705	0.257234	0.0869938	0.0485517	0.324798	0.303808	0.0451747	0.00868392	0.0525372	-0.00182774	0.22324	0.226126	0.234062	0.16847	0.0637005	0.0904627	0.0477258	-0.101168	0.356362
		-17.9466	-2.71365	1					0.00356068	-0.0544473	0.348798	0.443503	0.220761	0.278385	-0.195303	-0.203348	-0.0725438	-0.245385	0.33598	0.391052	0.39314	0.439782	-0.0891153	0.0544838	0.198174	0.0784961	0.0441365	0.0113544	0.065135	0.000642931	0.317745	0.236911	0.170539	0.13736	0.266602	0.318148	-0.00109673	-0.0509951	-0.045286	-0.0652424	-0.0112162	-0.0178047	-0.00474726	-0.0794449	-0.0235022	-0.033899	-0.116815	-0.227214	0.500704
		-3.7318	-1.14855	1					0.0323605	-0.0358847	0.398429	0.43596	0.28462	0.308202	-0.196958	-0.225946	-0.109841	-0.251368	0.394751	0.412346	0.438271	0.45982	-0.0977494	0.0128036	0.225916	0.0652142	0.0682466	-0.0188529	0.0356111	-0.0243307	0.364523	0.209801	0.184359	0.109259	0.288796	0.291909	0.0251115	-0.0655284	-0.0157466	-0.0523381	0.0524484	0.00443566	0.0654978	-0.0320509	-0.0305508	-0.0353187	-0.0933617	-0.217451	0.524633
		2.38184	-1.03114	1					0.216783	0.186199	-0.213941	-0.28762	-0.197325	-0.261173	0.211172	0.199196	0.297491	0.342235	-0.150907	-0.214923	-0.257522	-0.335772	0.154353	0.0135283	0.0325179	0.0854801	0.0969907	0.0950399	0.168345	0.20135	-0.164762	-0.0505511	0.0519897	0.0344013	-0.086865	-0.126363	0.184687	0.218391	0.175291	0.190609	0.14336	0.150681	0.121406	0.180376	0.344384	0.334999	0.394377	0.434718	-0.336514
		0.17282	-4.39681	0					0.209857	0.149236	-0.215568	-0.3138	-0.201938	-0.289998	0.215192	0.14467	0.341029	0.371966	-0.132888	-0.223738	-0.244328	-0.331444	0.197715	0.00738418	-0.000356166	0.00920311	0.118349	0.0833303	0.15269	0.168256	-0.186686	-0.109962	0.0274911	-0.00999969	-0.0868735	-0.162238	0.162271	0.110735	0.123853	0.095189	0.0989294	0.0816858	0.0870005	0.140657	0.352512	0.301556	0.373016	0.356321	-0.28934
		5.28247	0.23564	1					0.00744662	-0.000350085	-0.208582	-0.180059	-0.226294	-0.24725	-0.0502507	-0.0385079	0.290981	0.263225	-0.0833837	-0.068657	-0.165547	-0.190045	-0.0622381	-0.142944	-0.0824513	-0.0387169	-0.0119219	0.0176156	0.0618653	0.0767648	-0.125177	-0.0828152	-0.0380677	-0.0332088	-0.0579716	-0.0119445	-0.076304	-0.0499007	-0.0920953	-0.107475	-0.13404	-0.113862	-0.0879285	-0.108438	0.00478182	0.0807208	-0.00716087	0.0482186	-0.123495
		29.2642	7.06082	0					0.154172	0.175391	-0.25815	-0.288304	-0.289493	-0.33932	0.078818	0.104401	0.315422	0.351965	-0.0903619	-0.142403	-0.27049	-0.327758	0.0462974	-0.088365	-0.0512749	-0.0461698	0.0460925	0.077082	0.18494	0.146455	-0.20225	-0.159418	0.0138872	-0.0323807	-0.06567	-0.111725	0.0648704	-0.00356046	0.0346488	-0.0368366	-0.0174704	-0.0317421	0.0567014	0.0392159	0.253745	0.316883	0.268313	0.249737	-0.295434
		-8.07161	1.32569	1					0.0894947	0.0628892	-0.259473	-0.176347	-0.380682	-0.343958	0.0748704	0.0715773	0.363897	0.376733	-0.161655	-0.18356	-0.308845	-0.294644	-0.0481293	-0.065458	-0.0489502	0.0161451	-0.119575	-0.0372141	0.183458	0.171976	-0.18135	-0.123223	0.0324993	0.0663457	-0.173273	-0.110117	0.0728935	0.0941981	0.0758646	0.0524757	-0.157548	-0.0797669	-0.0716941	-0.0277011	0.139854	0.200473	0.135714	0.184293	-0.228158
		-11.4337	-0.27722	1					0.0163506	-0.094287	-0.0368033	-0.0135773	-0.210626	-0.200625	-0.0274054	-0.114086	0.262216	0.236475	-0.00949882	-0.0330938	-0.084724	-0.112131	-0.135529	-0.17861	0.0023489	-0.0583929	-0.118956	-0.140974	0.073685	-0.027584	-0.0272515	-0.143351	0.0655725	-0.00891464	-0.0753769	-0.0556749	0.013363	-0.0706292	0.0116844	-0.0905652	-0.159772	-0.176319	-0.0865497	-0.136511	-0.0422138	-0.0214785	-0.0365878	-0.0758321	0.00320031
		-3.9473	-0.64592	1					0.183106	0.218748	-0.290646	-0.337663	-0.247083	-0.307734	0.0833483	0.154028	0.197829	0.298728	-0.202518	-0.244332	-0.300671	-0.345111	0.17953	0.0107898	-0.170837	-0.0859991	0.0522856	0.15785	0.0866235	0.131945	-0.238465	-0.125516	-0.160782	-0.132382	-0.0834603	-0.145821	-0.036556	-0.00772263	-0.0113809	-0.00824494	0.0820294	0.0974334	0.0687324	0.158548	0.302931	0.371168	0.358192	0.346999	-0.428901
		-4.5493	0.02339	0					0.218577	0.218615	-0.273326	-0.339128	-0.225653	-0.320023	0.100777	0.160578	0.210017	0.30175	-0.171654	-0.243049	-0.27488	-0.32726	0.194128	-0.0117882	-0.137566	-0.109806	0.0927377	0.14064	0.1165	0.133575	-0.227584	-0.14739	-0.129487	-0.135728	-0.0735142	-0.166531	-0.00851643	-0.0380371	0.0140932	-0.00988192	0.103691	0.0543198	0.0986979	0.160219	0.347315	0.356229	0.386568	0.331217	-0.408187
		-2.45465	0.09549	1					0.0175473	-0.00424061	0.191822	0.287942	0.0668256	0.112153	-0.292634	-0.244477	-0.0536634	-0.197241	0.309281	0.352549	0.168492	0.191164	-0.162239	-0.0280989	0.140429	0.0716066	0.0602586	0.0460169	0.0594873	0.0491118	0.212671	0.207484	0.074713	0.0754427	0.201549	0.280841	-0.0888452	-0.0760666	-0.0663164	-0.118525	-0.0764271	-0.0655209	0.0333806	-0.0926623	-0.141736	-0.10442	-0.17641	-0.225643	0.228255
		-6.25314	-0.97309	1					0.0286813	-0.00335102	0.21327	0.280197	0.113582	0.127945	-0.281657	-0.263171	-0.0480262	-0.151192	0.329637	0.373311	0.21388	0.234338	-0.150429	-0.0473007	0.159191	0.038962	0.059071	0.0176941	0.00178109	-0.0170479	0.234401	0.172298	0.0795813	0.0371278	0.219875	0.270967	-0.0577905	-0.103692	-0.0692347	-0.146427	-0.0382449	-0.0541464	0.0545774	-0.0973601	-0.156281	-0.126531	-0.16996	-0.251934	0.273657
		-1.7317	-0.5563	1					-0.00155656	-0.0149567	-0.086262	0.00545997	-0.212674	-0.180276	-0.105003	-0.0989416	0.228374	0.170599	-0.0455658	0.00421061	-0.119331	-0.108253	-0.0907961	-0.0451039	-0.0992084	-0.0386111	0.00536728	0.0120868	0.0309663	0.105089	-0.0909625	0.00749616	-0.0778304	0.0220305	-0.0299205	0.0586033	-0.13025	-0.0646541	-0.165555	-0.129691	-0.206073	-0.150741	-0.12575	-0.153504	-0.0471242	0.00293927	-0.132272	-0.0721561	-0.0177752
		43.8699	-0.0694	1					0.0267438	-0.0563759	-0.0378955	-7.79071e-05	-0.134962	-0.153658	-0.147165	-0.175852	0.161176	0.154845	-0.0101565	-0.00561628	-0.0494048	-0.0521601	-0.121781	-0.129024	-0.0321659	-0.0708765	0.0147545	-0.0485822	-0.00343034	-0.00122208	-0.0468435	-0.0281075	-0.0327887	-0.0255157	0.00529451	0.0414864	-0.0934777	-0.123569	-0.151335	-0.18581	-0.154774	-0.179648	-0.0854489	-0.171912	-0.0865095	-0.0959191	-0.139803	-0.174381	0.0694127
		-18.8458	3.15317	0					0.218336	0.263143	-0.309823	-0.299164	-0.364796	-0.367807	0.179629	0.264104	0.35049	0.409534	-0.151798	-0.186881	-0.324977	-0.387134	0.156371	0.0574116	-0.0235796	0.0860573	0.0434628	0.11755	0.263743	0.276256	-0.234259	-0.0992558	0.0368579	0.0668771	-0.116959	-0.132481	0.159516	0.211455	0.151325	0.178157	0.0325553	0.11904	0.0782379	0.17635	0.387891	0.43791	0.400272	0.409812	-0.404965
		-1.54219	3.20384	0					0.218084	0.223618	-0.290482	-0.288712	-0.389389	-0.406183	0.259047	0.254749	0.415036	0.471582	-0.167781	-0.218243	-0.347202	-0.403587	0.164622	0.0514884	-0.0180107	0.0176243	0.00221977	0.0642343	0.266912	0.239541	-0.225093	-0.167723	0.0659724	0.0514619	-0.176967	-0.184302	0.194463	0.149795	0.1672	0.156655	-0.0128843	0.0362306	0.0283043	0.108643	0.368607	0.406996	0.358756	0.370206	-0.349587
		5.96223	2.00041	1					-0.0642891	-0.0952859	0.15555	0.19772	0.190293	0.215689	-0.135841	-0.172423	-0.231004	-0.28165	0.0694819	0.129665	0.197414	0.231376	-0.17987	-0.112396	0.155219	0.129872	0.00930741	-0.0333827	-0.103816	-0.107745	0.116371	0.141684	0.120529	0.0205815	0.14528	0.15866	0.0358823	0.0401258	0.0169617	0.0414819	0.0602119	0.024969	0.0079218	-0.037271	-0.0983795	-0.141512	-0.174521	-0.229391	0.275717
		-15.2264	-1.88268	0					-0.0766184	-0.102508	0.0880226	0.161379	0.06253	0.102857	-0.151695	-0.152625	-0.218172	-0.24969	0.0386118	0.100609	0.082155	0.0957191	-0.241701	-0.106731	0.172712	0.185829	-0.0387942	-0.0504852	-0.0511362	-0.00291882	0.0889861	0.15384	0.120023	0.0808178	0.0954335	0.141307	0.0685782	0.136755	0.0486399	0.124907	0.00292837	0.0255723	-0.026935	-0.021163	-0.112197	-0.130112	-0.190662	-0.135757	0.168838
		-12.0045	-1.10144	1					-0.188014	-0.206328	0.0887773	0.160896	0.0727742	0.0778761	-0.327679	-0.293664	-0.316611	-0.268167	-0.021127	0.0310671	0.162457	0.176421	-0.135357	-0.0793895	-0.207345	-0.292753	0.0256891	0.0117396	-0.247234	-0.217295	0.0852904	-0.000457399	-0.193896	-0.229623	0.167086	0.191989	-0.381765	-0.398152	-0.321438	-0.367766	-0.203619	-0.276373	-0.140103	-0.258448	-0.299395	-0.293945	-0.400213	-0.422762	0.279985
		0.29046	-0.08569	0					-0.181896	-0.201056	0.061152	0.126568	0.0200369	0.0352575	-0.325746	-0.277974	-0.303007	-0.253812	-0.0284139	0.0112947	0.0916754	0.111734	-0.13595	-0.0855428	-0.207232	-0.289789	0.0144053	0.00893372	-0.187984	-0.156892	0.0804039	-0.00458371	-0.186426	-0.227758	0.164477	0.179075	-0.360575	-0.381366	-0.279903	-0.332134	-0.207647	-0.262405	-0.136571	-0.225347	-0.283921	-0.266144	-0.37466	-0.388982	0.207202
		14.1614	-1.35852	0					-0.109329	-0.102263	0.0822906	0.131017	0.120531	0.136057	-0.170214	-0.165988	-0.174552	-0.193387	0.0259432	0.0859092	0.161127	0.175589	-0.207301	-0.142328	0.0575342	0.050816	-0.0148302	-0.0331507	-0.168061	-0.176286	0.060791	0.0430512	0.0203617	-0.0426538	0.120084	0.133596	-0.0718892	-0.0654664	-0.0978996	-0.100591	-0.0509048	-0.0994607	-0.0625638	-0.138181	-0.125335	-0.150239	-0.223475	-0.237458	0.243776
		-21.2895	-2.46859	0					-0.13857	-0.118198	0.101302	0.209632	0.100979	0.132693	-0.251628	-0.18466	-0.269473	-0.245995	0.0192045	0.0863383	0.171832	0.199282	-0.153552	-0.0827287	-0.0456295	-0.0320384	0.0202012	-0.000778489	-0.198016	-0.127674	0.0923949	0.0712297	-0.0730229	-0.0766289	0.151829	0.191801	-0.211922	-0.154245	-0.185008	-0.14292	-0.134954	-0.13777	-0.129364	-0.194928	-0.214105	-0.205881	-0.324735	-0.310422	0.301874
		-32.1339	-2.79321	0					-0.169624	-0.197376	0.111889	0.18929	0.143398	0.174335	-0.299447	-0.296049	-0.346966	-0.323277	0.00451014	0.0558339	0.183612	0.225096	-0.138784	-0.0858378	-0.0860292	-0.170331	0.0222767	0.0175727	-0.160772	-0.143108	0.113359	0.0865908	-0.114053	-0.178854	0.170197	0.195249	-0.235641	-0.271454	-0.169875	-0.203074	-0.0708782	-0.134393	-0.0515458	-0.129819	-0.256403	-0.249874	-0.284383	-0.357369	0.291774
		-21.6336	0.87255	1					-0.162873	-0.171894	0.16058	0.260922	0.166602	0.217031	-0.244972	-0.222143	-0.336632	-0.317743	0.0419875	0.0894911	0.216731	0.257587	-0.114692	-0.0275563	-0.00337997	-0.0652956	0.0339461	0.0200459	-0.120548	-0.0922055	0.160702	0.134117	-0.0239542	-0.0720341	0.16932	0.195753	-0.152908	-0.169889	-0.0966781	-0.0958268	-0.0643448	-0.0862097	-0.0548646	-0.111772	-0.250588	-0.222138	-0.285752	-0.320074	0.318386
		-7.06757	-1.34999	1					-0.128048	-0.169942	0.0845388	0.117663	0.0834518	0.0923799	-0.35387	-0.314137	-0.321172	-0.278704	0.00507995	0.0230602	0.122861	0.137867	-0.0803099	-0.0742442	-0.203025	-0.302704	0.0677848	0.068703	-0.128606	-0.10609	0.114489	0.0385132	-0.216758	-0.251039	0.210153	0.218881	-0.3353	-0.381613	-0.224362	-0.309208	-0.109417	-0.178109	-0.00270411	-0.0951112	-0.241601	-0.221072	-0.262287	-0.334752	0.18162
		-10.3931	-1.02659	1					-0.0647885	-0.140579	0.110057	0.053514	0.0995602	0.0601099	-0.325847	-0.296693	-0.301602	-0.254687	0.0357116	0.00141744	0.102314	0.0808993	-0.0217897	-0.103882	-0.168885	-0.327791	0.112916	0.0665708	-0.112078	-0.115465	0.122105	-0.00319246	-0.19054	-0.273302	0.228903	0.165516	-0.291868	-0.379283	-0.192838	-0.317244	-0.0505566	-0.174032	0.040757	-0.0851342	-0.19521	-0.20438	-0.207393	-0.315182	0.138914
		-1.1802	-2.50031	0					-0.156843	-0.197983	0.1608	0.273385	0.0741376	0.144776	0.0681884	-0.0455724	-0.30035	-0.353188	0.0179748	0.0939912	0.13091	0.179598	-0.100989	0.00169216	0.187529	0.128047	-0.0123676	-0.0396243	0.0875452	0.0580574	0.16163	0.175708	0.210917	0.136385	0.0477577	0.127837	0.131941	0.0648532	0.150894	0.19238	-0.0549285	-0.0620353	-0.0996197	-0.0776598	-0.203723	-0.237117	-0.200881	-0.180002	0.252797
		46.2289	5.93052	0					-0.223335	-0.192079	0.0861432	0.263136	-0.0414163	0.0947184	0.0439517	-0.00305179	-0.302755	-0.332577	-0.03083	0.0777833	0.0469031	0.128902	-0.161706	0.0372537	0.144809	0.182807	-0.0585699	-0.0460199	0.121497	0.166531	0.135384	0.214823	0.166952	0.193003	-0.0106281	0.12515	0.0954367	0.155663	0.144035	0.2762	-0.139729	-0.0302102	-0.159181	-0.0530296	-0.260021	-0.213575	-0.2549	-0.0986121	0.188718
		-15.4501	-1.71596	0					-0.0653392	-0.0343355	0.249585	0.341095	0.229323	0.327496	-0.0211673	-0.0106713	-0.376825	-0.374355	0.168675	0.237872	0.232294	0.329814	-0.104691	0.0307761	0.157066	0.187411	0.0312729	0.0217666	0.102416	0.0366294	0.209083	0.23755	0.0989806	0.0858684	0.138573	0.191684	0.0910292	0.0671119	0.150929	0.183841	0.109604	0.187965	0.0804289	0.114548	-0.0544424	-0.0325458	-0.0464528	-0.0658125	0.217901
		-5.72804	1.80186	1					-0.126462	-0.0428957	0.228298	0.382821	0.19254	0.358012	-0.102992	-0.0216602	-0.39517	-0.391373	0.152437	0.26444	0.232921	0.351115	-0.158618	0.0469354	0.161103	0.252368	-0.0051967	0.0116056	0.114903	0.101049	0.249212	0.315238	0.101402	0.150653	0.122408	0.228587	0.0917662	0.161798	0.177708	0.281387	0.0620435	0.218086	0.0517275	0.172082	-0.158981	-0.0593051	-0.114514	-0.0414244	0.237489
		-3.3558	-2.48473	1					-0.0755269	-0.133544	0.158432	0.190834	0.13992	0.145367	0.00622088	-0.0967753	-0.19977	-0.27089	0.0642747	0.084941	0.151085	0.14888	-0.195135	-0.12092	0.312844	0.210864	-0.0212079	-0.135806	-0.0510594	-0.100103	0.177055	0.131342	0.280873	0.169313	0.095567	0.0647542	0.201443	0.165495	0.148623	0.127939	0.0782545	-0.0119573	-0.00763349	-0.0708799	-0.0967178	-0.2041	-0.107429	-0.169637	0.235801
		-19.8462	4.16646	1					-0.117377	-0.120756	0.1219	0.264925	0.0624336	0.153218	-0.0400763	-0.078078	-0.246142	-0.303496	0.0545076	0.13633	0.1339	0.178543	-0.228287	-0.0478757	0.27623	0.25944	-0.0595984	-0.0933918	-0.0311245	0.00583716	0.184228	0.205215	0.249244	0.245877	0.0603295	0.131624	0.162123	0.240063	0.129921	0.206347	-0.000487562	0.0266574	-0.0635762	-0.0424484	-0.143997	-0.209552	-0.19427	-0.146188	0.221539
		-8.86717	-2.68383	1					-0.00957057	-0.159947	0.260083	0.270348	0.28809	0.300951	-0.00527855	-0.182578	-0.238061	-0.357149	0.181481	0.208633	0.242462	0.239233	-0.190757	-0.107768	0.504607	0.330207	0.060643	-0.130415	0.0631521	-0.0328781	0.315725	0.292394	0.378244	0.198706	0.165294	0.151474	0.420086	0.314187	0.392591	0.282585	0.306377	0.165307	0.189822	0.0821457	-0.0403403	-0.21687	0.00160305	-0.164603	0.299489
		-2.91462	-1.62642	0					-0.0551671	-0.132719	0.215661	0.303289	0.228825	0.31486	-0.0236348	-0.139768	-0.253862	-0.359345	0.148899	0.222174	0.239903	0.277536	-0.216671	-0.0688797	0.463632	0.381128	0.0316804	-0.0979586	0.0875117	0.0541651	0.2902	0.336571	0.363375	0.282118	0.106512	0.16594	0.375939	0.371395	0.349473	0.360729	0.230009	0.208275	0.11689	0.133295	-0.0852499	-0.180094	-0.0590523	-0.108674	0.298804
		19.7022	4.80463	0					-0.184587	-0.223618	0.208777	0.299413	0.13324	0.17845	-0.162225	-0.205865	-0.325267	-0.332059	0.00407395	0.0683695	0.23493	0.273745	-0.0674662	-0.0285137	-0.167125	-0.24833	0.0640121	0.00317895	-0.173587	-0.175003	0.145295	0.0392526	-0.0989211	-0.165219	0.156892	0.217055	-0.334488	-0.350214	-0.249704	-0.256877	-0.205777	-0.2611	-0.185691	-0.252368	-0.339224	-0.335079	-0.403683	-0.409901	0.35254
		-18.1745	-0.73634	0					-0.193167	-0.221519	0.204029	0.286292	0.101732	0.164146	-0.16506	-0.189008	-0.359916	-0.354639	0.00998208	0.083061	0.204209	0.244183	-0.0631952	-0.0237513	-0.151415	-0.236357	0.0804295	0.0184873	-0.126422	-0.109217	0.160687	0.0597008	-0.0980674	-0.141406	0.16717	0.226873	-0.307809	-0.316428	-0.216363	-0.213486	-0.218845	-0.228443	-0.183611	-0.221451	-0.361929	-0.345193	-0.404756	-0.39519	0.321751
		-14.9501	0.37592	0					-0.0522121	-0.0768491	0.150332	0.169185	0.157997	0.191366	0.0481122	-0.0547142	-0.143286	-0.245437	0.0583509	0.131234	0.136092	0.151092	0.107905	0.131998	-0.0716544	-0.100653	0.129213	0.145329	0.00287672	0.0282146	0.0966779	0.094886	-0.0450323	-0.0890274	0.0950876	0.176545	-0.107183	-0.155288	-0.0735918	-0.102035	-0.0237411	-0.0676145	-0.0375868	-0.031644	-0.0311263	-0.0602653	-0.0876126	-0.0949209	0.143762
		-4.68095	1.54236	0					0.0203549	0.0142718	0.151201	0.0371186	0.175859	0.158373	0.0392435	-0.0450758	-0.1184	-0.180679	0.124077	0.135187	0.134771	0.103063	0.116688	0.0497214	0.0842339	-0.00610161	0.133181	0.110852	0.0996787	0.0903498	0.101637	0.0723253	0.0231863	-0.0540015	0.124256	0.0950442	0.0495484	-0.0281037	0.0898143	0.040928	0.108065	0.0380886	0.0927801	0.078041	0.0692967	0.00929815	0.0470894	0.00906963	0.104998
		2.13014	0.83858	1					0.225165	0.305353	0.0017593	-0.081133	0.00114282	-0.0320325	0.110999	0.190946	0.131105	0.210952	0.120716	0.117468	-0.0553648	-0.0738573	0.0618637	0.0732453	0.116678	0.163845	0.0826266	0.121258	0.175295	0.167726	0.0164321	0.10803	0.0917314	0.143487	-0.0150337	-0.0259424	0.11783	0.148117	0.127739	0.131235	0.156357	0.210125	0.158085	0.190894	0.323907	0.349201	0.28807	0.278708	-0.139745
		-5.00881	1.59025	1					0.268507	0.311136	0.0542312	-0.11108	0.0690852	-0.00790474	0.145956	0.197221	0.113818	0.182678	0.191704	0.117108	-0.0567162	-0.12887	0.107132	0.0378433	0.149743	0.146837	0.116958	0.0939151	0.19356	0.15422	0.0652286	0.111886	0.117299	0.116569	0.0484501	-0.03889	0.137917	0.14523	0.170673	0.159179	0.234601	0.205774	0.244158	0.209106	0.35184	0.356858	0.376917	0.287288	-0.200971
		16.4442	4.36352	0					0.0651578	0.157743	-0.0494843	-0.0559503	-0.014937	-0.0107826	0.0495717	0.0935889	0.0514899	0.0907771	0.10371	0.12087	-0.055582	-0.033424	-0.0588352	0.0099325	0.123585	0.180353	-0.0526608	-0.012131	0.0711551	0.0929371	-0.0101614	0.125641	0.0226696	0.105881	-0.0323715	-0.017808	0.0835211	0.166347	0.124426	0.167619	0.102681	0.213276	0.135115	0.172576	0.187375	0.237478	0.16426	0.218785	-0.0786145
		-9.06929	-1.6202	1					0.146836	0.220999	-0.0536221	-0.128005	0.0686725	0.0361791	0.0654576	0.143026	0.0566245	0.106987	0.152834	0.127922	-0.0527465	-0.0705139	0.0106052	-0.00819994	0.135995	0.181924	0.0019338	0.0535861	0.165167	0.156201	-0.0235409	0.119235	0.0633806	0.0945306	-0.00989156	-0.0339728	0.150078	0.165989	0.206706	0.209735	0.194171	0.207633	0.215121	0.214624	0.257744	0.324291	0.30511	0.273204	-0.155812
		-4.4823	3.2757	1					0.255138	0.345291	-0.209126	-0.274294	-0.0754749	-0.129351	0.226794	0.278583	0.208244	0.289875	0.0148396	-0.000940172	-0.2193	-0.253353	0.0651029	-0.00809172	0.110242	0.260384	-0.0157547	0.0921768	0.167519	0.205566	-0.15365	0.0246292	0.0451898	0.0853203	-0.122431	-0.181942	0.219469	0.285174	0.242433	0.276382	0.28082	0.344279	0.254526	0.330597	0.436036	0.468167	0.471706	0.480768	-0.411662
		-6.11735	-0.41559	1					0.319239	0.370399	-0.180604	-0.288121	-0.0547978	-0.110775	0.232909	0.284659	0.19064	0.270216	0.0657602	0.0111427	-0.229644	-0.28868	0.0903202	-0.0275186	0.141031	0.227265	0.0375669	0.0688388	0.234086	0.198358	-0.108675	0.00860584	0.0839797	0.0801796	-0.0883683	-0.189165	0.264791	0.274706	0.298029	0.273612	0.322234	0.334334	0.297119	0.336862	0.465349	0.493327	0.534061	0.485596	-0.436411
		-14.6401	-3.05328	0					0.271524	0.322672	-0.203309	-0.258296	-0.0567766	-0.102658	0.236269	0.283243	0.271083	0.332296	-0.0225564	-0.0534548	-0.235262	-0.288334	0.0662116	-0.0595686	0.0855857	0.244661	-0.0133297	0.0605964	0.135061	0.185656	-0.159167	-0.0174265	0.0198493	0.0647	-0.110025	-0.164783	0.234248	0.31606	0.210729	0.233106	0.245725	0.292447	0.231289	0.299428	0.40368	0.41386	0.466614	0.481535	-0.403471
		-0.30353	1.35742	0					0.285284	0.318045	-0.185367	-0.293307	-0.0277043	-0.099037	0.193045	0.214678	0.262754	0.314998	0.0509902	-0.01693	-0.210395	-0.28083	0.0617455	-0.100713	0.15631	0.219474	0.0249403	0.0329842	0.190632	0.175254	-0.13852	-0.023555	0.0649208	0.0411865	-0.0649303	-0.175459	0.292432	0.287983	0.297101	0.260824	0.296508	0.289278	0.303175	0.325155	0.412257	0.416508	0.503416	0.447324	-0.413795
		-14.8061	-2.40052	0					-0.168193	-0.115265	-0.330045	-0.242902	-0.30854	-0.3154	-0.0277893	0.00778639	0.0931626	0.143191	-0.272243	-0.242533	-0.259848	-0.261809	-0.0983352	-0.0386134	-0.147824	-0.0545736	-0.131653	-0.0270169	-0.00063124	0.0505921	-0.247305	-0.0728196	-0.133991	-0.0494199	-0.190279	-0.172083	-0.0699713	-0.0681068	-0.0525575	-0.0509617	-0.125075	-0.121438	-0.0947185	-0.0849437	0.000275927	0.079482	0.015798	0.0415412	-0.223039
		6.52166	3.5947	1					-0.173172	-0.126638	-0.230687	-0.213638	-0.255339	-0.275312	-0.0428128	-0.0366074	0.0816853	0.178437	-0.213503	-0.222879	-0.219366	-0.245259	-0.105719	-0.114734	-0.131332	-0.120521	-0.110103	-0.0774998	-0.0196705	-0.0693489	-0.194255	-0.137375	-0.0820227	-0.0681903	-0.127611	-0.151054	-0.0783679	-0.162706	-0.0730986	-0.173593	-0.0994048	-0.169142	-0.0806912	-0.119875	-0.00659525	0.0381798	-0.0128041	-0.0570126	-0.18846
		13.1069	-0.50558	0					-0.160219	-0.104349	-0.0331749	0.0734112	-0.146646	-0.0941914	-0.0567933	-0.0184547	-0.0848185	-0.0622444	-0.110043	-0.0431484	-0.0357136	0.00328146	-0.0690437	0.0302353	-0.19827	-0.18122	-0.161157	-0.031792	-0.129273	-0.0750872	-0.0531607	-0.0786021	-0.0559496	-0.0455589	-0.113587	-0.0859131	-0.254232	-0.218747	-0.251868	-0.205386	-0.243097	-0.243501	-0.229974	-0.209706	-0.171172	-0.0874959	-0.20727	-0.197413	-0.0228648
		-5.26187	1.53145	0					-0.117893	-0.110139	0.0471628	0.0592378	-0.117633	-0.119367	-0.11135	-0.0751908	-0.163647	-0.10951	-0.0676997	-0.0292246	-0.030217	-0.0368338	-0.100995	-0.0197768	-0.160081	-0.244838	-0.143712	-0.0787554	-0.120281	-0.121358	-0.0162739	-0.0853323	-0.110484	-0.115858	-0.11773	-0.109561	-0.227112	-0.273273	-0.179435	-0.234936	-0.218055	-0.276528	-0.18928	-0.235627	-0.183997	-0.122261	-0.213246	-0.290083	-0.0481165
		-2.06879	0.50608	0					-0.034463	0.0402462	-0.275945	-0.22301	-0.265573	-0.286766	0.00518127	0.0826062	0.117926	0.160712	-0.151525	-0.102736	-0.225768	-0.238718	-0.0748384	-0.0324242	-0.166706	-0.110964	-0.147682	-0.0270994	-0.0351435	0.0181064	-0.224709	-0.0949655	-0.123682	-0.0495422	-0.202469	-0.193565	-0.161321	-0.150265	-0.126522	-0.128271	-0.140911	-0.115691	-0.0887014	-0.0864361	0.0511107	0.146639	0.0250552	0.0300805	-0.243643
		0.13233	1.08602	1					0.0089999	0.0780923	-0.230891	-0.254675	-0.252638	-0.30208	0.0531221	0.127524	0.134266	0.253439	-0.125045	-0.157724	-0.27715	-0.31388	0.00672307	-0.0217226	-0.081591	-0.0812977	-0.0525162	-0.00646268	0.0571385	0.0142052	-0.189438	-0.117467	-0.0301974	-0.0157822	-0.12269	-0.179137	-0.0353489	-0.106252	-0.032999	-0.123771	-0.030658	-0.0729961	0.00680109	-0.0132714	0.149783	0.229842	0.140127	0.110415	-0.30869
		-7.78363	1.05875	1					-0.184124	-0.166783	-0.107316	0.00342655	-0.160726	-0.12017	-0.0896766	-0.0842412	-0.0189019	-0.0170524	-0.128377	-0.0380116	-0.0324344	0.0166486	-0.157621	-0.0196637	-0.149046	-0.129152	-0.169145	-0.0867219	-0.129549	-0.0737403	-0.0922235	-0.0276804	-0.0731219	-0.0472796	-0.136959	-0.0838505	-0.19573	-0.181416	-0.201513	-0.190823	-0.200809	-0.236634	-0.219919	-0.220998	-0.123545	-0.0790873	-0.178748	-0.172318	0.0438882
		-23.9961	-0.27873	0					-0.189222	-0.174904	-0.0155092	-0.0232789	-0.11139	-0.127719	-0.124995	-0.132473	-0.0513333	-0.0245913	-0.0885239	-0.0687829	-0.00805201	-0.0175096	-0.112204	-0.0782257	-0.123989	-0.206995	-0.147117	-0.115266	-0.106848	-0.127773	-0.0469173	-0.100339	-0.0782893	-0.101339	-0.0975845	-0.12443	-0.194544	-0.278004	-0.15664	-0.227146	-0.177774	-0.249383	-0.176579	-0.217876	-0.145292	-0.10434	-0.192467	-0.245431	0.0589146
		-31.0306	-3.45633	0					-0.208572	-0.145667	-0.218634	-0.174099	-0.19247	-0.199865	0.00652281	-0.00162145	0.157386	0.178911	-0.267845	-0.227461	-0.120887	-0.138486	-0.086155	-0.0742767	-0.258901	-0.157039	-0.163036	-0.0825611	-0.149066	-0.0605631	-0.216659	-0.155792	-0.179028	-0.133351	-0.166095	-0.158338	-0.207515	-0.151626	-0.210784	-0.137458	-0.24583	-0.211559	-0.219684	-0.147021	-0.083666	0.000215071	-0.117624	-0.0208656	-0.0814251
		17.7107	0.25742	0					-0.16104	-0.146731	-0.202527	-0.235564	-0.189918	-0.257828	0.0338796	-0.0141201	0.190036	0.225286	-0.256938	-0.270355	-0.125529	-0.173206	-0.0506962	-0.0863786	-0.192317	-0.212041	-0.132826	-0.102577	-0.0883628	-0.0786792	-0.225768	-0.20514	-0.147565	-0.153728	-0.152713	-0.191651	-0.0958122	-0.196309	-0.113597	-0.150856	-0.148329	-0.241525	-0.159615	-0.151611	-0.0179919	0.00125168	0.0102243	-0.0403886	-0.0911414
		-11.2283	-1.58522	0					-0.0492437	-0.0230531	-0.0174928	0.0675641	-0.122188	-0.0865676	-0.0419934	-0.0376508	-0.00722787	-0.0546669	-0.0163267	0.0599725	-0.0383318	-0.00178187	-0.0691794	0.0436839	-0.0693767	-0.0731869	-0.145758	-0.0204345	-0.103051	-0.0242358	-0.00409855	0.00264222	0.00510664	0.0368545	-0.0852552	-0.0389503	-0.16181	-0.1337	-0.164719	-0.11222	-0.16216	-0.128018	-0.172223	-0.172488	-0.075116	-0.0109017	-0.11567	-0.14504	-0.0439396
		15.4163	-0.32115	0					-0.0728606	-0.0539694	0.0339622	0.0785244	-0.093689	-0.08837	-0.140606	-0.0841072	-0.121918	-0.0699107	0.0153067	0.0486479	0.0230563	0.0294342	-0.0775462	-0.00692244	-0.0738138	-0.12872	-0.130331	-0.0769591	-0.0701458	-0.0886261	0.0384896	-0.0260763	-0.0375706	-0.0261452	-0.0554789	-0.0541197	-0.152284	-0.206455	-0.139494	-0.153972	-0.155439	-0.170419	-0.14538	-0.159131	-0.0898773	-0.0089467	-0.0973444	-0.206633	0.0232561
		11.9468	2.96788	0					-0.167991	-0.0339647	-0.393096	-0.298105	-0.426886	-0.421751	-0.136657	-0.0340112	0.0733275	0.149725	-0.293603	-0.254061	-0.419224	-0.412173	-0.104731	-0.0663966	-0.385566	-0.239732	-0.186164	0.0489345	-0.145663	0.0179026	-0.333874	-0.177272	-0.318722	-0.167092	-0.281248	-0.184894	-0.377681	-0.270903	-0.364528	-0.271613	-0.396096	-0.302386	-0.34368	-0.23363	-0.146236	0.0388096	-0.186362	-0.0141182	-0.414839
		-3.4744	-3.8136	1					-0.1379	-0.0912731	-0.342878	-0.340302	-0.406904	-0.465329	-0.111415	-0.104225	0.119558	0.175185	-0.290513	-0.312657	-0.3946	-0.431601	-0.0648552	-0.16251	-0.329288	-0.34763	-0.14521	-0.0284524	-0.0772296	-0.0813372	-0.270194	-0.276029	-0.283041	-0.265229	-0.196434	-0.214549	-0.314489	-0.361259	-0.293259	-0.33647	-0.338799	-0.369304	-0.252872	-0.249559	-0.0677726	-0.0128021	-0.110273	-0.0950336	-0.392528
		-8.87908	0.53132	1					-0.135794	-0.105632	-0.101334	-0.0735199	-0.227008	-0.207267	-0.0867198	-0.0264471	-0.0746911	-0.0758491	-0.159497	-0.167678	-0.149524	-0.172564	-0.0880795	-0.0737879	-0.235335	-0.240032	-0.0984245	-0.0530834	-0.0990711	-0.100134	-0.0738716	-0.176443	-0.124473	-0.144611	-0.0856415	-0.12204	-0.263878	-0.239004	-0.231127	-0.228923	-0.247852	-0.262174	-0.221084	-0.244392	-0.168298	-0.085328	-0.181034	-0.183917	-0.124106
		12.2024	0.56113	1					-0.17101	-0.185591	-0.251054	-0.153942	-0.319967	-0.314256	-0.223893	-0.195792	-0.126039	-0.0859811	-0.174572	-0.149328	-0.25047	-0.244541	-0.11204	-0.0990643	-0.253784	-0.306049	-0.131391	-0.0566488	-0.136868	-0.112936	-0.140041	-0.159935	-0.246255	-0.23995	-0.13575	-0.095398	-0.31158	-0.332342	-0.287981	-0.349444	-0.31989	-0.336843	-0.23917	-0.298204	-0.248851	-0.197312	-0.260047	-0.283663	-0.211282
		-35.3637	2.49668	1					-0.124608	-0.0656597	-0.239673	-0.145522	-0.281074	-0.239352	-0.2571	-0.153953	-0.116255	-0.112748	-0.131931	-0.0956432	-0.167247	-0.159346	-0.0861743	-0.0667807	-0.227789	-0.183731	-0.0359466	0.0200017	-0.0857986	-0.0147023	-0.186859	-0.125982	-0.246591	-0.225324	-0.0995093	-0.051774	-0.321909	-0.246926	-0.263692	-0.221426	-0.245807	-0.193982	-0.199049	-0.195734	-0.0822348	0.0388114	-0.169456	-0.218588	-0.171784
		5.96753	2.697	0					-0.0860196	-0.0746899	-0.264283	-0.159488	-0.296385	-0.270011	-0.268406	-0.195156	-0.117806	-0.0511434	-0.162752	-0.106094	-0.188339	-0.186089	-0.0635061	-0.0883645	-0.220596	-0.201657	-0.0546263	0.00232225	-0.123454	-0.041326	-0.181293	-0.107104	-0.26678	-0.213475	-0.095899	-0.0548079	-0.259952	-0.255933	-0.228634	-0.23177	-0.22654	-0.207664	-0.171874	-0.164554	-0.110362	-0.0776018	-0.167739	-0.194355	-0.160321
		-16.648	-4.91159	0					-0.0709913	0.057889	-0.366255	-0.298212	-0.356618	-0.353273	0.013899	0.0902712	0.254901	0.321481	-0.259747	-0.231177	-0.388116	-0.38505	-0.0398294	-0.0408748	-0.282637	-0.109164	-0.130509	0.0713327	-0.0418621	0.0834393	-0.311174	-0.131971	-0.255343	-0.0929017	-0.24213	-0.167013	-0.208042	-0.109945	-0.226376	-0.143577	-0.241052	-0.119561	-0.190904	-0.09227	0.0652911	0.206991	0.0579002	0.197896	-0.414216
		2.23184	0.71459	0					-0.0168986	0.0368552	-0.315016	-0.322222	-0.37026	-0.406947	-0.0122552	0.0189262	0.23074	0.277082	-0.205597	-0.240397	-0.408413	-0.442134	0.00337107	-0.0731125	-0.20685	-0.204903	-0.0553644	0.0448977	0.0617179	0.0474607	-0.224214	-0.168796	-0.17825	-0.164239	-0.144827	-0.178293	-0.184255	-0.243071	-0.180839	-0.221722	-0.227601	-0.224568	-0.146764	-0.135567	0.05285	0.138499	0.0812217	0.0836525	-0.440621
		-46.9452	-8.01047	1					-0.140974	-0.0577361	-0.325325	-0.243233	-0.323207	-0.311737	-0.281851	-0.207061	-0.0437361	-0.014503	-0.189636	-0.133709	-0.240927	-0.24598	-0.124889	-0.120113	-0.345624	-0.259677	-0.0859768	0.0163056	-0.149551	-0.00953196	-0.264206	-0.147168	-0.355079	-0.302862	-0.166664	-0.0947432	-0.405476	-0.321907	-0.361117	-0.297801	-0.331848	-0.26496	-0.253174	-0.220262	-0.112982	0.0124412	-0.22902	-0.195282	-0.25483
		-2.64033	0.23812	0					-0.0466019	-0.0213159	-0.26746	-0.312561	-0.300145	-0.340227	-0.162046	-0.160408	0.0676732	0.124828	-0.185936	-0.194592	-0.272001	-0.305032	-0.0284326	-0.188292	-0.27861	-0.291593	-0.0505224	-0.00952583	-0.0710951	-0.057095	-0.248604	-0.218563	-0.293985	-0.311963	-0.157722	-0.156105	-0.270198	-0.302028	-0.241487	-0.282393	-0.222797	-0.227275	-0.157927	-0.170232	0.0161041	0.0437531	-0.0588267	-0.106124	-0.273243
		-5.52846	-2.963	0					-0.0503935	0.0799721	-0.347242	-0.324372	-0.311074	-0.326563	-0.119082	-0.0109516	0.129739	0.185662	-0.215251	-0.174407	-0.314522	-0.327622	-0.0964234	-0.0892475	-0.287874	-0.124677	-0.0841293	0.0310948	-0.0616984	0.0899061	-0.296089	-0.147035	-0.261682	-0.167651	-0.216865	-0.16077	-0.236036	-0.127397	-0.231826	-0.139614	-0.215781	-0.115935	-0.157431	-0.0899081	0.0682848	0.174004	-0.0339225	0.0920722	-0.364962
		3.11071	-1.45801	0					0.0731176	0.0764173	-0.277119	-0.374644	-0.281633	-0.36199	-0.00461684	-0.0104768	0.249216	0.308501	-0.191685	-0.262165	-0.341301	-0.39408	0.0552599	-0.152664	-0.226904	-0.235728	-0.0356697	-0.0118332	0.039543	0.026648	-0.258432	-0.260355	-0.209349	-0.259391	-0.164766	-0.216479	-0.14025	-0.20336	-0.131782	-0.17027	-0.116365	-0.158732	-0.0551144	-0.086138	0.146559	0.156504	0.145068	0.104883	-0.390491
		7.9573	1.88905	1					-0.0615632	0.0615809	-0.317149	-0.257599	-0.319519	-0.293136	-0.094422	-0.00403419	0.205639	0.257301	-0.230577	-0.165467	-0.280898	-0.282832	-0.0234899	-0.0814864	-0.383798	-0.217151	-0.139196	0.0493416	-0.151972	-0.00193804	-0.315935	-0.205327	-0.344953	-0.242407	-0.247066	-0.159538	-0.336165	-0.237601	-0.341672	-0.24802	-0.299054	-0.172355	-0.25472	-0.143472	0.0190495	0.141954	-0.0631591	0.0602137	-0.277158
		-2.01913	-0.45318	1					-0.0586937	-0.0268657	-0.199912	-0.217089	-0.240089	-0.28648	-0.0437485	-0.0514793	0.193365	0.245283	-0.160164	-0.176308	-0.214409	-0.258299	0.0338802	-0.0939552	-0.23351	-0.246411	-0.0841644	0.00830757	-0.0274727	-0.0199778	-0.180606	-0.176877	-0.216724	-0.211465	-0.132064	-0.116696	-0.170116	-0.23971	-0.177447	-0.211411	-0.18129	-0.192049	-0.120044	-0.113287	0.0381786	0.0850975	0.0376778	0.0341782	-0.191864
		-14.2258	-5.21746	1					-0.195584	-0.114173	-0.270337	-0.178979	-0.363318	-0.343165	-0.218511	-0.101281	-0.105764	-0.0653304	-0.21734	-0.178049	-0.282988	-0.278414	-0.106829	-0.0532976	-0.355269	-0.276082	-0.0956174	0.0492302	-0.135391	-0.0267479	-0.197541	-0.179766	-0.258835	-0.222563	-0.191208	-0.0930489	-0.411524	-0.329027	-0.373896	-0.325805	-0.405119	-0.341528	-0.342411	-0.289209	-0.213934	-0.06053	-0.294276	-0.224035	-0.267921
		-29.4889	-5.60119	1					-0.170361	-0.160906	-0.29984	-0.236947	-0.36354	-0.381019	-0.274148	-0.25983	-0.0664913	-0.0276413	-0.20381	-0.170871	-0.274332	-0.291195	-0.104019	-0.162254	-0.319451	-0.34519	-0.110797	-0.0258903	-0.148634	-0.104788	-0.22561	-0.19332	-0.334378	-0.30862	-0.166092	-0.111543	-0.384878	-0.368483	-0.344244	-0.374846	-0.362632	-0.365754	-0.261909	-0.293309	-0.203923	-0.142951	-0.258298	-0.279183	-0.245313
		-18.2687	0.48955	0
		4.80785	-1.80242	0
		31.9741	0.40522	0
		35.3831	-0.7828	1
		-3.35982	0.30497	0
		6.46347	0.97022	1
		-5.71928	-2.04326	0
		-19.8528	-0.8753	1
		17.6197	1.33336	1
		18.2219	3.37677	1
		-8.67656	-5.13133	1
		-3.31035	-1.79937	1
		-6.352	-0.44762	1
		-13.4508	-1.33166	1
		-8.0787	-0.91851	0
		-14.8171	1.12339	0
		-1.9118	1.47302	0
		-4.6798	1.38507	0
		6.96913	0.54505	0
		-15.8257	-4.31132	1
		12.0737	-3.22442	0
		6.84612	0.53746	0
		19.4468	0.33572	0
		-2.05464	0.68231	0
		-0.05994	-0.85681	1
		-8.71095	2.47104	0
		5.90258	-1.06737	1
		-6.92379	-1.5215	0
		7.17125	-3.47362	1
		3.52545	1.49272	0
		3.26686	0.6441	0
		-30.6929	-4.31931	1
		-23.5717	-6.22352	1
		-3.51212	-2.26484	1
		9.75292	0.23188	0
		-7.00078	-4.97159	0
		-16.4467	-1.17114	0
		-11.6657	0.20349	0
		-10.4785	1.18271	0
		-2.99238	3.59981	1
		30.9465	-0.19153	0
		-10.7682	-4.04955	0
		-9.85279	0.05796	1
		-5.14789	-1.37741	0
		22.6404	-0.54371	0
		-1.62404	-0.29894	0
		-8.24014	0.66404	0
		-29.3697	-1.89529	1
		9.96774	1.60912	0
		-3.58804	1.72913	1
		9.70435	-1.41943	0
		-0.96387	0.64239	0
		20.8661	-1.32637	0
		3.09207	-1.10558	0
		16.6829	2.08578	0
		10.6929	6.36245	0
		8.76154	0.25196	1
		-7.76566	-0.34298	1
		-14.405	-1.50309	0
		-18.2325	1.06509	0
		1.25345	-0.22065	0
		-30.3315	-3.0553	0
		-24.4809	-5.08531	0
		-19.5316	-2.0591	0
		11.7021	1.22209	0
		16.4814	3.02424	0
		20.0353	4.42776	1
		10.6255	-1.55752	1
		-9.68995	-0.74246	0
		-0.53905	-1.49643	0
		-9.76565	-4.09348	0
		-9.26012	1.45665	0
		-3.70951	-0.1374	0
		9.31488	3.80432	0
		-27.5953	-2.76293	1
		-4.03539	0.40569	0
		-5.92853	-2.07587	0
		-10.0399	1.02779	0
		-10.9737	-1.60303	0
		13.0921	0.64924	0
		7.27582	-2.85419	0
		3.34704	-0.52622	0
		-24.4385	-2.22259	0
		4.40303	1.26864	0
		33.9196	0.86391	0
		-0.15762	5.75021	0
		2.86094	-3.46361	0
		-5.08777	-2.06049	0
		2.28738	-0.86559	0
		-7.81873	3.0165	0
		15.657	8.45696	0
		5.85951	-1.35301	1
		-14.847	-5.70787	1
		-7.89457	-0.30304	0
		-7.32434	-1.66578	0
		-6.47361	1.41461	1
		-24.7478	1.21425	1
		9.16724	3.31296	0
		-0.58057	4.99043	0
		2.10455	4.50566	0
		-19.9548	-0.27562	1
		-4.97744	-0.23379	0
		3.09843	1.86422	0
		11.3341	3.03213	0
		-1.47163	-0.63463	0
		0.78249	-0.14582	0
		21.368	3.86214	0
		-19.4581	0.28276	1
		17.2135	1.65339	0
		4.34066	4.6081	1
		-9.87036	-1.72922	0
		-5.94975	-1.62005	1
		22.8438	-0.38777	1
		-1.4505	-0.70938	0
		17.1963	-1.7702	1
		-15.1958	-3.0869	1
		31.4078	5.3016	0
		-3.91493	-0.75099	0
		-12.8579	-2.99307	0
		19.169	5.34005	0
		-17.3379	-0.28102	0
		9.76048	-0.26823	0
		-1.62198	1.54849	0
		12.5718	8.52685	0
		-6.408	-0.15644	1
		-9.43611	-0.54144	0
		3.26801	0.01577	0
		-6.274	-0.85847	1
		27.7669	-0.02679	0
		6.88272	-0.85145	0
		-15.3303	-2.184	1
		-19.0005	-1.97097	0
		-15.947	2.14071	0
		-12.2313	-0.80864	1
		-21.7533	-4.69149	0
		-15.2172	3.29477	0
		-18.4142	-0.64235	0
		-27.0269	-0.47484	1
		50.3498	7.21557	0
		-1.09489	3.65214	0
		-1.35066	-0.01783	0
		15.7599	2.04023	0
		29.9684	-0.66915	0
		2.15965	0.89604	0
		-10.6269	0.44549	0
		-19.3494	0.52824	1
		29.0631	0.22526	1
		25.3364	-1.12768	0
		-11.4574	-1.74715	0
		6.5219	5.72367	0
		3.91019	4.14933	0
		-3.94584	-1.30881	0
		34.369	8.0266	0
		10.4201	4.40243	0
		-2.80309	-0.48938	0
		14.4972	2.8685	1
		6.07102	0.57257	0
		11.5145	5.2097	1
		-24.4517	-0.6171	0
		-21.28	-5.08116	1
		0.15419	-1.6535	0
		7.72695	3.00051	0
		-15.1994	-0.95034	1
		12.4331	0.82617	0
		-8.71341	-0.4611	0
		5.43084	7.1715	1
		11.5998	3.63738	0
		-4.55883	0.30424	1
		-11.4624	-4.42048	0
		-13.7132	3.57112	0
		-13.2283	-2.87083	0
		26.236	3.94482	0
		-40.0793	-1.19698	0
		24.4282	1.46278	0
		39.2129	2.17704	0
		-9.75945	1.53361	0
		-16.5031	-0.70046	0
		4.24387	-0.82162	0
		-19.3113	-4.3506	0
		-14.4495	-2.14817	0
		-14.3918	-0.22122	1
		-26.538	0.71841	0
		-13.2235	-0.34272	0
		8.16939	1.26162	1
		-29.3024	-1.49926	0
		-19.2865	-2.50252	0
		0.91241	-0.03981	0
		22.03	-4.18061	1
		25.6692	0.90017	1
		-7.35597	0.09922	0
		-10.9722	-3.30226	1
		8.11508	0.9987	0
		4.87778	0.46299	0
		31.5757	2.14623	0
		17.3953	-2.37248	0
		-18.5663	-1.72518	0
		-12.045	-0.19773	1
		6.87864	5.47782	1
		-24.3832	-4.09469	1
		12.0729	-0.56213	0
		-19.652	-1.15349	0
		-16.9127	-0.06852	0
		21.4547	-2.29757	0
		-4.7685	2.20859	0
		-9.36748	-0.86097	0
		-26.5608	-4.25234	0
		-19.229	-2.39978	0
		1.21603	1.54235	0
		-13.1984	-4.07343	1
		0.35294	-0.92918	1
		2.17171	0.11214	1
		8.6316	0.0788	1
		48.9073	-0.07216	1
		-2.03532	-0.33856	1
		-12.1123	-1.33504	1
		-17.8286	-0.38878	1
		14.9064	4.73699	1
		7.52913	0.98691	0
		-12.0494	-2.40798	1
		12.0034	-1.33974	0
		-9.77509	-3.28704	0
		14.8078	1.23539	0
		-4.34413	2.6699	0
		9.85111	0.49081	0
		0.0801	-0.16637	1
		18.0158	0.52027	0
		2.10638	2.4786	1
		3.67579	1.35021	1
		-13.9935	-2.92037	0
		46.0746	2.7389	0
		22.302	-0.21184	0
		10.1109	0.03766	1
		8.10915	-1.22711	0
		-20.0387	0.64413	0
		-38.7777	-1.67446	0
		13.3303	-0.45926	0
		-9.05575	1.33541	0
		18.6754	-2.26377	0
		6.44691	-2.38266	0
		20.9029	-5.05877	0
		-6.98815	-2.0219	0
		-0.55481	-0.28104	0
		-14.1332	-2.50934	0
		13.3967	7.09591	0
		-10.7014	-3.49633	0
		-6.28588	3.48798	0
		-15.9668	-5.30156	1
		-14.5171	0.44616	1
		-6.21898	0.0502	0
		31.4422	4.96967	0
		-26.2116	-2.25139	0
		11.1176	3.01288	0
		-14.0852	-3.2572	0
		2.22368	0.37629	1
		-18.9062	-1.21241	0
		4.41978	-2.3166	0
		21.8697	-1.29593	0
		2.71628	-3.68811	0
		-2.46753	1.08452	1
		2.33734	-1.8645	0
		-26.537	-0.90065	0
		5.54457	0.67865	1
		-34.2806	-0.4167	0
		4.15808	2.28798	0
		-1.82692	-0.42071	1
		-8.76147	1.23582	0
		-2.54531	-2.8333	1
		-23.1771	-2.48338	0
		8.22688	1.94147	0
		-19.9933	1.42066	0
		-8.04844	-1.88656	0
		19.5354	1.14281	1
		11.6938	3.40593	0
		4.29839	5.15416	0
		-3.32719	5.60401	0
		10.3361	5.26028	0
		-3.23805	0.5376	0
		0.65456	-0.44657	0
		3.97022	-0.46531	0
		-6.14922	-0.53395	0
		-5.93972	1.42432	0
		7.62448	-5.41941	1
		-7.74563	-4.30154	0
		8.15244	0.94919	0
		5.40467	3.19898	0
		-23.6057	-6.59056	1
		18.9912	-1.47996	1
		0.37671	2.06728	0
		3.40689	-0.09035	0
		22.5394	6.86993	0
		-19.7834	-2.44946	0
		-3.1233	-3.57056	0
		-17.6875	0.38173	0
		-18.8623	-1.85901	0
		-20.3302	-1.72938	0
		47.2535	5.30138	0
		25.4876	1.31527	0
		-1.49906	-2.31046	1
		-30.3056	-2.69338	1
		-10.1665	-0.60476	0
		-25.31	-3.62464	1
		-20.7622	-4.08593	0
		-30.6175	0.08752	0
		-11.5382	-1.95075	0
		42.3144	1.05005	1
		-5.34605	-3.0594	0
		24.4736	1.20544	0
		-4.14792	-0.17334	0
		40.2377	4.33361	1
		-22.2319	-3.00349	0
		-0.74037	-2.1042	0
		-14.7065	-3.62223	0
		-2.78627	7.2317	0
		-4.93778	0.67865	1
		-11.5381	1.75791	0
		-5.39555	-0.56333	1
		13.3531	1.76324	1
		-8.36485	0.93161	0
		-19.3253	-1.16117	0
		14.9028	-1.36137	0
		-2.10094	-2.1985	1
		-7.35256	0.16408	0
		32.2252	3.82001	0
		-3.51118	-3.54008	0
		2.52105	2.67098	1
		34.6661	0.33465	1
		-20.4462	-5.49254	1
		-3.37252	2.71951	1
		-8.02678	-4.55521	1
		57.8719	7.66776	1
		-40.8716	-8.34633	1
		13.4187	-1.44662	1
		-5.18455	3.22201	1
		-5.10252	0.7961	0
		-18.5561	-1.14825	1
		5.81787	0.02795	1
		-4.94854	-2.68829	1
		19.5545	-1.34	1
		-18.104	-1.48504	1
		62.6279	4.26839	1
		14.4542	6.0848	1
		52.0904	4.54172	0
		0.27417	5.93814	0
		-22.4264	-1.67668	0
		-0.91439	-0.78328	0
		-16.2055	-0.86929	0
		-17.3382	-1.92693	0
		-13.3481	-3.21604	0
		-15.0019	-4.35352	1
		33.301	-1.44468	1
		4.31144	3.56299	0
		24.6536	3.5123	1
		-12.5133	1.1311	0
		13.4106	3.52232	1
		-31.8943	0.63739	1
		18.9201	-1.71357	1
		-13.9773	-3.65699	1
		-7.47144	-3.84019	0
		1.78339	-0.69687	0
		-7.56274	-0.56927	0
		1.5421	3.21894	0
		-39.6018	-5.36368	1
		-1.93726	-2.64099	0
		19.0709	-2.62687	0
		-2.17004	0.15535	0
		24.3053	-1.21615	1
		1.00251	-3.04031	1
		-32.5096	-2.4928	0
		50.3772	4.32133	1
		10.055	6.79322	1
		-9.49127	-5.60556	0
		-4.23222	-1.60897	0
		-7.73135	-4.73974	0
		-0.32071	-1.75919	0
		-13.7309	-1.01133	1
		2.44256	1.69979	1
		12.1139	-4.86733	0
		34.9865	1.09795	0
		-2.78087	-3.65761	0
		12.6264	-2.5587	0
		-2.27099	-1.17358	0
		-11.2633	-0.07294	1
		-21.2717	-3.61017	0
		-6.60888	-2.06598	0
		6.87028	-1.97455	0
		39.5695	1.82756	1
		-0.65162	5.25486	0
		2.59506	-8.02302	0
		44.9819	4.29799	0
		-1.17397	2.69817	0
		-26.7273	-5.09843	0
		-8.15516	0.48391	0
		27.4929	1.70478	0
		-10.1837	-0.78275	0
		-17.475	0.15896	0
		30.3616	-0.67689	0
		5.86931	-0.56723	0
		6.75744	-1.05307	1
		-25.8489	-6.17511	1
		5.32467	6.52753	0
		-3.29256	1.47535	0
		5.20229	-1.69007	0
		-13.9074	-1.60774	1
		18.0608	3.47249	0
		49.0628	4.30083	0
		-4.49724	1.64341	1
		-23.726	-4.66845	0
		20.847	0.20697	1
		-4.43204	0.60145	0
		8.03817	1.23329	0
		8.54759	-0.12664	1
		-28.0992	-2.7756	1
		39.5174	0.98266	0
		16.5372	-5.49277	1
		-20.8375	-0.297	0
		24.7298	-0.4977	0
		5.92752	4.49604	1
		22.3285	1.08036	0
		-4.26017	-0.45383	1
		6.48012	-0.62223	0
		-11.0518	-1.21463	0
		-20.6189	-2.95345	0
		-14.8593	1.55503	0
		-22.5739	-1.10081	1
		-5.49449	-4.52302	1
		1.89096	4.66592	1
		-0.0734	5.54333	1
		-0.22979	0.96458	1
		-15.7286	-5.15154	1
		-1.46479	3.01787	1
		-11.6161	-1.22047	1
		32.2961	5.08181	1
		12.7404	-0.45894	0
		-11.521	-2.06697	0
		-6.39178	0.87573	1
		22.3727	4.32365	0
		1.785	0.17126	1
		52.0442	4.37235	1
		21.99	-1.13976	0
		18.5612	1.8141	1
		10.3977	-0.96626	0
		-3.68019	1.23544	0
[truncated: 454 more columns]

## Sheet: Fig.3
Fig.3a
0	0	0	0.265442	0	0	0	0	0	0	0	0	0	0	0	0	0	0	0	0	0	0	0	0	0	0	0	0	0	0	0	0	0	0	0	0	0	0	0	0	0	0	0	0	0	0	0	0	0	0
0	0	0	0	0	0	0	0	0	0	0	0	0	0	0	0	0	0	0	0	0	0	0	0	0	0	0	0	0	0	0	0	0	0	0	0	0	0	0	0	0	0	0	0	0	0	0	0	0.267784	0
0	0	0	0	0	0	0	0.284054	0.284433	0.306795	0	0	0	0	0	0	0	0.269969	0	0	0	0	0	0	0	0	0	0	0	0.316472	0	0.260856	0	0	0	0	0	0.298656	0.325165	0.415768	-0.276044	-0.285593	0	0	0	0	-0.251951	0	0	0
0.265442	0	0	0	0	0	0.309248	0.267161	0.365126	0.377096	0	0	0	0	0	0	0	0	0	0	0	0	0	0	0	0	0	0	0	0	0	0	0	0	0	0	0.363196	0.315717	0.448708	0.398508	-0.251231	-0.285668	0	0	0	0	0	-0.27771	0	0
0	0	0	0	0	0	0.255696	0.274543	0	0	0	0	0	0	0	0	0	0.295716	0	0	0	0	0	0	0.250643	0.282593	0	0	0.336756	0.443123	0.332139	0.396685	0	0	0	0	0	0	0.289582	0.355465	0	0	0	0	0	0	0	0	0	0
0	0	0	0	0	0	0.279855	0.25576	0	0	0	0	0	0	0	0	0	0	0	0	0	0	0	0	0	0	0	0	0.37852	0.375511	0.368622	0.337156	0	0	0	0	0	0	0.342516	0.325193	0	0	0	0	0	0	0	0	0	0
0	0	0	0.309248	0.255696	0.279855	0	0	0	0	0	0.296519	0	0	0	0	0	0	0	0	0	0	0	0	0	0	0	0	0	0	0	0	0	0	0	0	0	0	0	0	0	0	0	0	0	0	0	0	0	0
0	0	0.284054	0.267161	0.274543	0.25576	0	0	0	0	0	0	0.264651	0.263208	0	0	0	0	0	0	0	0	0	0	0	0	0	0	0	0	0	0	0	0	0	0	0	0	0	0	0.275952	0.268441	0	0	0	0	0	0.275299	0.286947	0.251815
0	0	0.284433	0.365126	0	0	0	0	0	0	0.34971	0.404554	0.257382	0.275346	0	0	0	0	0	0	0	0	0.285011	0.253016	0	0	0	0	0	0	0	0	0	0	0	0	0	0	0	0	0	0.316874	0	0	0	0.262622	0	0	0.272005	0.251137
0	0	0.306795	0.377096	0	0	0	0	0	0	0.343985	0.41587	0.28618	0.31924	0	0	0	0	0	0	0	0	0.285179	0	0	0	0	0.258368	0	0	0	0	0	0	0	0	0	0	0	0	0.309661	0.386343	0	0	0	0	0	0.269124	0.298542	0.302777
0	0	0	0	0	0	0	0	0.34971	0.343985	0	0	0	0	0	0	0	0	0	0	0	0	0	0	0	0	0	0	0	0.291912	0	0.257238	0	0	0	0	0	0	0	0.308145	0	0	0	0	0	0	0	0	0	0
0	0	0	0	0	0	0.296519	0	0.404554	0.41587	0	0	0	0	0	0	0	0	0	0	0	0	0	0	0	0	0	0	0.288235	0	0	0	0	0	0	0	0.273026	0	0.280176	0.304594	0	0	0	0	0	0	0	0	0	0
0	0	0	0	0	0	0	0.264651	0.257382	0.28618	0	0	0	0	0	0	0	0	0	0	0.254236	0.281548	0	0	0	0	0	0	0.278137	0.352408	0.28237	0.319995	0	0	0	0	0.29809	0.304856	0.346778	0.401144	0	0	0	0	0	0	0	0	0	0
0	0	0	0	0	0	0	0.263208	0.275346	0.31924	0	0	0	0	0	0	0	0	0	0	0.254581	0	0	0	0	0	0	0	0.305178	0.299971	0.308264	0.304928	0	0	0	0	0.334802	0.32938	0.38352	0.391993	0	0	0	0	0	0	0	0	0	0
0	0	0	0	0	0	0	0	0	0	0	0	0	0	0	0	0	0	0	0	0	0	0	0	0	0	0	0	0	0	0	0	0	0	0	0	0	0	0	0	0	0	0	0	0	0	0	0	0	0
0	0	0	0	0	0	0	0	0	0	0	0	0	0	0	0	0	0	0	0	0	0	0	0	0	0	0	0	0	0	0	0	0	0	0	0	0	0	0	0	0	0	0	0	0	0	0	0	0	0
0	0	0	0	0	0	0	0	0	0	0	0	0	0	0	0	0	0	0	0	0	0	0	0	0	0	0	0	0	0.261281	0	0	0	0.277218	0	0	0	0	0	0.288447	0	0	0	0	0	0	0	0	0	0
0	0	0.269969	0	0.295716	0	0	0	0	0	0	0	0	0	0	0	0	0	0	0	0	0	0	0	0	0	0	0	0	0	0	0	0	0	0	0	0	0	0	0	0	0	0	0	0	0	0	0	0	0
0	0	0	0	0	0	0	0	0	0	0	0	0	0	0	0	0	0	0	0	0	0	0	0	0	0	0	0	0	0	0	0	0	0	0	0	0	0	0	0	0	0	0	0	0	0	0	0	0	0
0	0	0	0	0	0	0	0	0	0	0	0	0	0	0	0	0	0	0	0	0	0	0	0	0	0	0	0	0	0	0	0	0	0	0	0	0	0	0	0	0	0	0	0	0	0	0	0	0	0
0	0	0	0	0	0	0	0	0	0	0	0	0.254236	0.254581	0	0	0	0	0	0	0	0	0	0	0	0	0	0	0	0	0	0	0	0	0	0	0	0	0	0	0	0	0	0	0	0	0	0	0	0
0	0	0	0	0	0	0	0	0	0	0	0	0.281548	0	0	0	0	0	0	0	0	0	0	0	0	0	0	0	0	0	0	0	0	0	0	0	0	0	0	0	0.284504	0.252414	0	0	0	0	0	0	0	0
0	0	0	0	0	0	0	0	0.285011	0.285179	0	0	0	0	0	0	0	0	0	0	0	0	0	0	0	0	0	0	0	0	0	0	0	0	0	0	0	0	0.312732	0.347108	0	0	0	0	0	0	0	0	0	0
0	0	0	0	0	0	0	0	0.253016	0	0	0	0	0	0	0	0	0	0	0	0	0	0	0	0	0	0	0	0.261657	0	0	0	0	0	0	0	0.256051	0	0.291361	0	0	0	0	0	0	0	0	0	0	0
0	0	0	0	0.250643	0	0	0	0	0	0	0	0	0	0	0	0	0	0	0	0	0	0	0	0	0	0	0	0	0	0	0	0	0	0	0	0	0	0	0	0	0	0	0	0	0	0	0	0	0
0	0	0	0	0.282593	0	0	0	0	0	0	0	0	0	0	0	0	0	0	0	0	0	0	0	0	0	0	0	0	0	0	0	0	0	0	0	0	0	0	0	0	0	0.258999	0	0	0	0	0	0	0
0	0	0	0	0	0	0	0	0	0	0	0	0	0	0	0	0	0	0	0	0	0	0	0	0	0	0	0	0	0	0	0	0	0	0	0	0	0	0	0	0	0	0	0	0	0	0	0	0	0
0	0	0	0	0	0	0	0	0	0.258368	0	0	0	0	0	0	0	0	0	0	0	0	0	0	0	0	0	0	0	0	0	0	0	0	0	0	0	0	0.287534	0	0	0	0	0	0	0	0	0	0	0
0	0	0	0	0.336756	0.37852	0	0	0	0	0	0.288235	0.278137	0.305178	0	0	0	0	0	0	0	0	0	0.261657	0	0	0	0	0	0	0	0	0	0.266861	0	0	0	0	0	0	0	0	0.268342	0.299128	0	0	0.269308	0.29916	0	0
0	0	0.316472	0	0.443123	0.375511	0	0	0	0	0.291912	0	0.352408	0.299971	0	0	0.261281	0	0	0	0	0	0	0	0	0	0	0	0	0	0	0	0.280187	0	0	0	0	0	0	0	0.343399	0.265854	0.324182	0	0	0	0.360293	0.33089	0	0
0	0	0	0	0.332139	0.368622	0	0	0	0	0	0	0.28237	0.308264	0	0	0	0	0	0	0	0	0	0	0	0	0	0	0	0	0	0	0	0	0	0	0	0	0	0	0	0	0.253718	0.266711	0	0	0.261062	0.265749	0	0
0	0	0.260856	0	0.396685	0.337156	0	0	0	0	0.257238	0	0.319995	0.304928	0	0	0	0	0	0	0	0	0	0	0	0	0	0	0	0	0	0	0	0	0	0	0	0	0	0	0.313796	0.259222	0.283151	0	0	0	0.332092	0.319922	0	0
0	0	0	0	0	0	0	0	0	0	0	0	0	0	0	0	0	0	0	0	0	0	0	0	0	0	0	0	0	0.280187	0	0	0	0	0	0	0	0	0	0	0	0	0	0	0	0	0	0	0	0
0	0	0	0	0	0	0	0	0	0	0	0	0	0	0	0	0.277218	0	0	0	0	0	0	0	0	0	0	0	0.266861	0	0	0	0	0	0	0	0	0	0	0	0.275886	0	0	0	0	0	0.262395	0.281624	0	0
0	0	0	0	0	0	0	0	0	0	0	0	0	0	0	0	0	0	0	0	0	0	0	0	0	0	0	0	0	0	0	0	0	0	0	0	0	0	0	0	0	0	0	0	0	0	0	0	0	0
0	0	0	0	0	0	0	0	0	0	0	0	0	0	0	0	0	0	0	0	0	0	0	0	0	0	0	0	0	0	0	0	0	0	0	0	0	0	0	0	0.302813	0.274647	0	0	0	0	0.28795	0.293908	0.263476	0
0	0	0	0.363196	0	0	0	0	0	0	0	0.273026	0.29809	0.334802	0	0	0	0	0	0	0	0	0	0.256051	0	0	0	0	0	0	0	0	0	0	0	0	0	0	0	0	0.395866	0.423268	0	0.263034	0	0	0.266049	0.346601	0.417118	0.385482
0	0	0.298656	0.315717	0	0	0	0	0	0	0	0	0.304856	0.32938	0	0	0	0	0	0	0	0	0	0	0	0	0	0	0	0	0	0	0	0	0	0	0	0	0	0	0.437999	0.456276	0	0	0	0	0.312001	0.383759	0.421472	0.365477
0	0	0.325165	0.448708	0.289582	0.342516	0	0	0	0	0	0.280176	0.346778	0.38352	0	0	0	0	0	0	0	0	0.312732	0.291361	0	0	0	0.287534	0	0	0	0	0	0	0	0	0	0	0	0	0.443005	0.453695	0.256542	0.316652	0	0	0.336693	0.4294	0.397154	0.375131
0	0	0.415768	0.398508	0.355465	0.325193	0	0	0	0	0.308145	0.304594	0.401144	0.391993	0	0	0.288447	0	0	0	0	0	0.347108	0	0	0	0	0	0	0	0	0	0	0	0	0	0	0	0	0	0.477363	0.450423	0.27574	0.275307	0	0	0.428068	0.468755	0.40471	0.359333
0	0	-0.276044	-0.251231	0	0	0	0.275952	0	0.309661	0	0	0	0	0	0	0	0	0	0	0	0.284504	0	0	0	0	0	0	0	0.343399	0	0.313796	0	0.275886	0	0.302813	0.395866	0.437999	0.443005	0.477363	0	0	0	0	0	0	0	0	0	0
0	0	-0.285593	-0.285668	0	0	0	0.268441	0.316874	0.386343	0	0	0	0	0	0	0	0	0	0	0	0.252414	0	0	0	0	0	0	0	0.265854	0	0.259222	0	0	0	0.274647	0.423268	0.456276	0.453695	0.450423	0	0	0	0	0	0	-0.281976	-0.265547	0	0
0	0	0	0	0	0	0	0	0	0	0	0	0	0	0	0	0	0	0	0	0	0	0	0	0	0.258999	0	0	0.268342	0.324182	0.253718	0.283151	0	0	0	0	0	0	0.256542	0.27574	0	0	0	0	0	0	0	0	0	0
0	0	0	0	0	0	0	0	0	0	0	0	0	0	0	0	0	0	0	0	0	0	0	0	0	0	0	0	0.299128	0	0.266711	0	0	0	0	0	0.263034	0	0.316652	0.275307	0	0	0	0	0	0	0	0	0	0
0	0	0	0	0	0	0	0	0	0	0	0	0	0	0	0	0	0	0	0	0	0	0	0	0	0	0	0	0	0	0	0	0	0	0	0	0	0	0	0	0	0	0	0	0	0	0	0	0	0
0	0	0	0	0	0	0	0	0.262622	0	0	0	0	0	0	0	0	0	0	0	0	0	0	0	0	0	0	0	0	0	0	0	0	0	0	0	0	0	0	0	0	0	0	0	0	0	0	0	0	0
0	0	-0.251951	0	0	0	0	0	0	0	0	0	0	0	0	0	0	0	0	0	0	0	0	0	0	0	0	0	0.269308	0.360293	0.261062	0.332092	0	0.262395	0	0.28795	0.266049	0.312001	0.336693	0.428068	0	-0.281976	0	0	0	0	0	0	0	0
0	0	0	-0.27771	0	0	0	0.275299	0	0.269124	0	0	0	0	0	0	0	0	0	0	0	0	0	0	0	0	0	0	0.29916	0.33089	0.265749	0.319922	0	0.281624	0	0.293908	0.346601	0.383759	0.4294	0.468755	0	-0.265547	0	0	0	0	0	0	0	0
0	0.267784	0	0	0	0	0	0.286947	0.272005	0.298542	0	0	0	0	0	0	0	0	0	0	0	0	0	0	0	0	0	0	0	0	0	0	0	0	0	0.263476	0.417118	0.421472	0.397154	0.40471	0	0	0	0	0	0	0	0	0	0
0	0	0	0	0	0	0	0.251815	0.251137	0.302777	0	0	0	0	0	0	0	0	0	0	0	0	0	0	0	0	0	0	0	0	0	0	0	0	0	0	0.385482	0.365477	0.375131	0.359333	0	0	0	0	0	0	0	0	0	0
0	0	0	0	0	0	0	0	0	0	0	0	0	0	0	0	0	0	0	0	0	0	0	0	0	0	0	0	0	0.277008	0	0.261589	0	0	0	0	0	0	0	0	0	0	0	0	0	0	0	0	0	0
0	0	0	0	0	0	0	0	0	0	0	0	0	0	0	0	0	0	0	0	0	0	0	0	0	0	0	0	0.271066	0	0	0	0	0	0	0	0	0	0	0	0	0	0	0	0	0	0	0	0	0
0	0	0.311954	0.306396	0.263897	0.270797	0	0	-0.272027	-0.282858	0.37376	0.348385	0.283634	0.258736	0	0	0.308886	0.258063	0	0	0	0	0.324388	0.317476	0	0	0.299366	0.297695	0	0	0.301014	0	0.314953	0.278538	0.302952	0.276563	0	0	0.258498	0	0	0	0.299677	0.326213	0	0.272937	0	0	0	0
0	0	0	0.295197	0	0	0	0	-0.321975	-0.308211	0.336058	0.336655	0	0	0	0	0.273064	0.256214	0	0	0	0	0.296056	0.327268	0	0	0.258247	0.28905	0	0	0	0	0.256937	0	0	0	0	0	0	0	0	0	0	0.29591	0	0	0	0	0	0
0	0	0.26555	0.343838	0.332564	0.359146	0	0	-0.257309	-0.355131	0.261273	0.305392	0.27848	0.300623	0	0	0	0	0	0	0	0	0	0	0	0	0	0.261466	0	0	0	0	0	0	0	0	0	0	0	0	0	0	0	0	0	0	0.262222	0.27148	0	0
0	0	0.330727	0.369353	0.315662	0.336663	0	0	-0.346905	-0.353864	0.334757	0.369615	0.276688	0.292614	0	0	0.262852	0	0	0	0	0	0.329794	0.272778	0	0	0.29545	0.29519	0	0	0	0	0	0	0	0	0	0	0	0	0.273215	0.276018	0	0.28193	0	0	0.29817	0.317967	0	0.270898
0	0	0	0	0	0	0	0	0	0	0	0	0	0	0	0	0	0	0	0	0	0	0	0	0	0	0	0	0	0	0	0	0	0	0	0	0	0	0	0	0	0	0	0	0	0	0	0	0	0
0	0	0	0	0	0	0	0	-0.339527	0	0	0	0	0	0	0	0	0	0	0	0	0	0	0	0	0	0	0	0	0	0	0	0	0	0	0	0	0	0	0	0	0	0	0	0	0	0	0	0	0
0	0	0	0	0	0	0	0	0	0	0	0	0	0	0	0	0	0	0	0	0	0	0	0	0	0	0	0	0	0	0	0	0	0	0	0	0	0	0	0	0	0	0	0	0	0	0	0	0	0
0	0	0	0	0	0	0	0	0	0	0	0	0	0	0	0	0	0	0	0	0	0	0	0	0	0	0	0	0	0	0	0	0	0	0	0	0	0	0	0	-0.267203	0	0	0	0	0	0	0	0	0
0	0	0.408808	0.427598	0.329936	0.384395	0	0	0	-0.403656	0.456531	0.475917	0.440764	0.452229	0	0	0.361128	0.251004	0	0	0	0	0.405628	0.352187	0	0	0.380886	0.381955	0	0	0	0	0	0.254361	0	0	0	0	0	0	0.480229	0.502234	0.384822	0.436156	0.270495	0.378024	0.410639	0.473311	0.447292	0.399088
0	0	0.411484	0.4522	0.262883	0.345379	0	0	0	-0.352319	0.459487	0.49855	0.420391	0.453974	0	0	0.293397	0	0	0	0	0	0.404351	0.33776	0	0	0.346825	0.396015	0	0	0	0	0	0	0	0	0	0	0	0	0.449169	0.494935	0.324716	0.434453	0	0.362161	0.386667	0.470537	0.413319	0.384658
0	0	0.390105	0.436331	0.478215	0.531298	0	0	0	0	0.369772	0.436263	0.448532	0.469843	0	0	0	0.266213	0	0	0	0	0.350672	0.325725	0	0	0	0.299994	0	0	0	0	0	0.281256	0	0	0	0	0	0	0.381756	0.377768	0.348061	0.375652	0	0	0.403144	0.435036	0.333977	0.340465
0	0	0.495433	0.441638	0.5279	0.533916	0	0	0	-0.28639	0.453935	0.446742	0.480709	0.484812	0	0	0.368359	0.261282	0	0	0	0	0.447306	0.303054	0	0	0.327655	0.280585	0	0	0	0	0.314527	0	0	0	0	0	0	0	0.452843	0.428189	0.390714	0.384109	0	0	0.482827	0.509157	0.402797	0.387528
0	0	0	0	0	0	-0.300994	0	0	0	0	0	0	0	0	0	0	0	0	0	0	0	0	0	0	0	0	0	0	0	0	0	0	0	0	0	0	0	0	0	0	0	0	0	0	0	0	0	0	0
0	0	0	0	0	0	-0.306773	0	0	0	0	0	0	0	0	0	0	0	0	0	0	0	0	0	0	0	0	0	0	0	0	0	0	0	0	0	0	0	-0.257929	-0.304889	0	0	0	0	0	0	0	0	0	0
0	0	0	0	-0.253445	0	0	0	0	0	0	0	0	0	0	0	0	0	0	0	0	0	0	0	0	0	0	0	0	0	0	0	0	0	0	0	0	0	0	0	0	0	0	0	0	0	0	0	0	0
0	0	0	0	0	0	0	0	0	0	0	0	0	0	0	0	0	0	0	0	0	0	0	0	0	0	0	0	0	0	0	0	0	0	0	0	0	0	0	0	0	0	0	0	0	0	0	0	0	0
0	0	0	0	0	0	0	0.282235	0	0	0	0	0	0	0	0	0	0.264224	0	0	0	0	0	0	0	0.26026	0	0	0.301192	0.369069	0.297051	0.358425	0	0	0	0	0	0	0	0.349966	0	-0.255832	0	0	0	0	0	0	0	0
0	0	0	0	0	0	0	0.265837	0	0	0	0	0	0	0	0	0	0	0	0	0	0	0	0	0	0	0	0	0.281646	0.26781	0.292841	0.295333	0	0	0	0	0	0	0.321925	0.277496	-0.253795	-0.30293	0	0	0	0	0	0	0	0
0	0	0.254129	0.281078	0.32413	0.3545	0	0	-0.316728	-0.320998	0.377858	0.354099	0.428591	0.436875	0	0	0	0	0	0	0	0	0.266441	0	0	0	0.278556	0.251683	0	0	0	0	0	0	0	0	0	0	0	0	0.367543	0.364934	0.30298	0.325247	0	0	0.378166	0.404255	0.342218	0.295065
0	0	0	0	0	0	0	0	0	0	0	0.269042	0.299198	0.331521	0	0	0	0	0	0	0	0	0	0	0	0	0	0	0	0	0	0	0	0	0	0	0	0	0	0	0.288206	0.321888	0	0	0	0	0	0.314097	0.252875	0
0	0	0	0	0.313285	0.332039	0	0	-0.302618	-0.335439	0.359993	0.339886	0.376547	0.368117	0	0	0.251496	0	0	0	0	0	0	0	0	0	0.279391	0	0	0	0	0	0	0.254225	0	0	0	0	0	0	0.343427	0.334076	0.294484	0.331294	0	0	0.362477	0.39202	0.31846	0.256403
0	0	0.299881	0.322538	0.308029	0.35914	0	0	-0.293646	-0.373177	0.365375	0.37877	0.409477	0.436588	0	0	0	0	0	0	0	0	0.288164	0	0	0	0.289749	0.288696	0	0	0	0	0	0	0	0	0	0	0	0	0.415294	0.426389	0.271294	0.361413	0	0	0.392773	0.453905	0.364433	0.312079
0	0	0	0.257551	0.31304	0.320686	0	0	-0.321959	-0.307573	0	0	0.298066	0.32575	0	0	0	0	0	0	0	0	0	0	0	0	0	0	0	0	0	0	0	0	0	0	0	0	0	0	0.282414	0	0	0.267691	0	0	0.312765	0.331223	0	0
0	0	0	0.266739	0.301171	0.376086	0	0	-0.296379	-0.293215	0.30246	0.318739	0.34218	0.393085	0	0	0	0	0	0	0	0	0	0	0	0	0	0	0	0	0	0	0	0.295688	0	0	0	0	0	0	0.257203	0.257271	0	0.31171	0	0	0.326056	0.363577	0	0
0	0	0	0	0	0	0	0	0	0	0	0	0	0	0	0	0	0	0	0	0	0	0	0	0.270619	0	0	0	0	0.257516	0	0.258023	0	0	0	0	0	0	0	0	0	0	0	0	0	0	0	0	0	0
0	0	0	0	0	0	0	0	0	0	0	0	0	0	0	0	0	0	0	0	0	0	0	0	0.277073	0	0	0	0.274405	0	0.316055	0.271192	0	0	0	0	0	0	0	0	0	0	0	0	0	0	0	0	0	0
0	0	0	0	0	0	0	0	0	0	0	0	0	0	0	0	0.251428	0.281221	0	0	0	0	0	0	0	0	0	0	0.297413	0.3381	0.352536	0.362671	0	0.264974	0	0	0	0	0	0.275533	0	0	0	0	0	0	0	0	0	0
0	0	0	0	0	0	0	0	0	0	0	0	0	0	0	0	0	0	0	0	0	0	0	0	0	0	0	0	0	0	0.318713	0.283559	0.252266	0	0	0	0	0	0	0	0	0	0	0	0	0	0	0	0	0
0	0	0	0	0	0	0	0	0	0	0	0	0	0	0	0	0	0	0	0	0	0	0	0	0	0	0	0	0.29056	0.326159	0.285919	0.295402	0	0	0	0	0	0	0.313661	0.392514	0	-0.288	0	0	0	0	0	0	0	0
0	0	0	-0.287778	0	0	0	0	0.254219	0.300208	0	0	0	0	0	0	0	0	0	0	0	0	0	0	0	0	0	-0.274467	0.330721	0	0.300136	0	0.261122	0	0	0	0.356498	0	0.410937	0.320668	0	-0.316394	0	0	0	0	0	0	0	0
0	0	0	0	0	0	0.297934	0.303942	0	0	0	0	-0.323158	-0.301775	0	0	0	0.259118	0	0	0	0	0	0	0	0	0	0	0.390628	0.4396	0.362357	0.414385	0	0.277424	0	0	0	0	0.336993	0.458394	-0.332129	-0.375946	0	0	0	0	0	0	-0.259245	0
0	0	0	0	0	0	0.314902	0.307891	0	0	0	0	-0.311678	-0.33324	0	0	0	0	0	0	0	0	0	0	0	0	0	0	0.40988	0.399289	0.384089	0.36041	0.252946	0	0	0	0	0	0.375433	0.430311	-0.329459	-0.404589	0	0	0	0	0	0	-0.298778	0
0	0	0	0	0.252581	0.314294	0	0	0	0	0	0	0	0	0	0	0	0	0	0	0	0	0	0.286396	0	0	0	0	0	0	0	0	0	0	0	0	0	0	0	0	0	0	0	0.253469	0	0	0	0	0	0
0	0	0	0	0	0	0	0	0	0	0	0	0	0	0	0	0	0	0	0	0	0	0	0	0	0	0	0	0	0	0	0	0	0	0	0	0	0	0	0	0	0	0	0	0	0	0	0	0	0
0	0	0	0	0	0	0	0	0	0	0	0	0	0	0	0	0	0	0	0	0	0	0	0	0	0	0	0	0.312873	0.404099	0.339138	0.395409	0	0	0	0	0	0	0	0.38072	0	-0.260969	0	0	0	0	0	0	0	0
0	0	0	0	0	0	0	0	0	0	0	0	0	0	0	0	0	0	0	0	0	0	0	0	0	0	0	0	0.348945	0.286661	0.375544	0.327566	0.254971	0	0	0	0	0	0.296745	0.286791	0	-0.303658	0	0	0	0	0	0	0	0
0	0	0	0	0.351255	0.338206	0	0	0	0	0	0	0	0	0	0	0	0	0	0	0	0	0	0	0	0	0	0	0	0	0	0	0.29288	0.312357	0	0	0	0	0	0	0	0	0	0	0	0	0	0	0	0
0	0	0	0	0	0	0	0	0	0	0	0	0	0	0	0	0	0	0	0	0	0	0	0	0	0	0	0	0	0	0	0	0	0	0	0	0	0	0	0	0	0	0	0	0	0	0	0	0	0
0	0	0	0	0.357309	0.385429	0	0	0	0	0	0.262613	0	0	0	0	0	0	0	0	0	0	0	0	0	0	0	0	0	0	0	0	0.263744	0.297209	0	0	0	0	0	0	0	0	0	0	0	0	0	0	0	0
0	0	0	0	0.343787	0.312751	0	0	0	0	0	0	0	0	0	0	0	0	0	0	0	0	0	0	0	0	0	0	0	0	0	0	0.318428	0	0.278092	0	0	0	0	0	0	0	0.299457	0	0	0	0	0	0	0
0	0	0	0	0	0	0	0	0	0	0	0	0	0	0	0	0	0	0	0	0	0	0	0	0	0	0	0	0	0.275757	0.250653	0.268043	0	0	0	0	0	0	0	0	0	0	0	0	0	0	0	0	0	0
0	0	0	0	0	0	0	0	0	0	0	0	0	0	-0.258101	0	0	0	0	0	0	0	0	0	0	0	0	0	0.252518	0	0.251311	0	0	0	0	0	0	0	0	0	0	0	0	0	0	0	0	0	0	0
0	0	0	0	0	0	0	0	0	0	0	0	0	0	0	0	0	0	0	0	0	0	0	0	0	0	0	0	0.269407	0.280293	0.254014	0	0	0	0	0	0	0	0.269035	0.353915	0	-0.282238	0	0	0	0	0	0	0	0
0	0	0	0	0	0	0.276554	0	0	0	0	0	0	-0.293847	0	0	0	0	0	0	0	0	0	0	0	0	0	0	0.32092	0.259264	0.290419	0	0	0	0	0	0.262472	0	0.347799	0.327983	-0.273555	-0.357848	0	0	0	0	0	0	0	0
0	0	0	0.252438	0.30853	0.349905	0	0	0	0	0	0.280422	0	0	0	0	0	0	0	0	0	0	0	0	0	0	0	0.252392	0	0	0	0	0	0	0	0	0	0	0	0	0	0	0	0	0	0	0.252568	0	0	0
0	0	0.266169	0	0.346592	0.356554	0	0	0	-0.260187	0.26921	0.258561	0.259735	0.264075	0	0	0	0	0	0	0	0	0	0	0	0	0.257475	0	0	0	0	0	0	0	0	0	0	0	0	0	0	0	0.264867	0.260512	0	0	0.286294	0.268247	0	0
0	0	0	0	0	0	0	0	0	0.254714	0	0	0	0	0	0	0	0	0	0	0	0	0	0	0	0	0	0	0	0	0	0	0	0	0	0	0.270828	0.288614	0.312499	0.320381	0	0	0	0	0	0	0	0	0	0
0	0	0	0	0	0	0	0	0	0	0	0	0	0	0	0	0	0	0	0	0	0	0	0	0	0	0	0	0	0	0	0	0.263564	0	0	0	0.362591	0	0.346558	0	0	0	0	0	0	0	0	0	0	0
0	0	0	0	0	0	0	0	0	0	0	0	0	0	0	0	0	0	0	0	0	0	0	0	0	0	0	0	0	0	0	0	0	0	0	0	0	0	0	0	0	0	0	0	0	0	0	0	0	0
0	0	0	0	0.271958	0	0	0	0	0	0	0	0	0	0	0	0	0	0	0	0	0	0	0	0	0	0	0	0	0	0	0	0.262096	0	0	0	0	0	0	0	0	0	0	0	0	0	0	0	0	0
0	0	0	0	0	0	0	0	0	0	0	0	0	0	0	0	0	0	0	0	0	0	0	0	0	0	0	0	0	0	0	0	0	0	0	0	0	0.278589	0.26625	0.314302	-0.256337	-0.267769	0	0	0	0	0	0	0	0
0	0.296596	0	0	0	0	0	0	0	0	0	0	0	0	0	0	0	0.272057	0	0	0	0	0	0	0	0	0	0	0	0.251714	0	0	0.251016	0.254436	0.252258	0.277342	0	0.296308	0.309592	0.338861	0	0	0	0	0	0	0	0	0	0
0	0	0.255934	0.323566	0.262236	0.310545	0	0	-0.274882	-0.358258	0	0	0	0.264802	0	0	0.418728	0.3001	0	0	0	0	0.270895	0.335416	0.314344	0	0	0	0.337175	0	0.340239	0.285438	0	0	0	0	0	0	0	0	0.324985	0.258491	0	0.267181	0	0	0.308892	0.36504	0	0
0	0	0	0.344659	0	0.289434	0	0	-0.285228	-0.343931	0	0	0	0.266192	0	0	0.375421	0.343018	0	0	0	0	0.272016	0.35802	0.281825	0	0	0	0.302401	0.284574	0.307847	0.336339	0	0	0	0	0	0	0	0	0.321029	0.283337	0	0	0	0	0.293545	0.352801	0	0
0	0	0.281394	0.311808	0.445901	0.467209	0	0	0	-0.309586	0.359112	0.382957	0.274182	0.298652	0	0	0.412465	0.333333	0	0	0	0	0.294375	0.427642	0	0	0.25877	0.291238	0.288979	0	0.307223	0	0.398898	0.357916	0.326131	0.253033	0	0	0	0	0	0	0.343703	0.39514	0	0	0.3287	0.326815	0	0
0	0	0.272024	0.315309	0.384426	0.451976	0	0	0	-0.320165	0.340534	0.377323	0.270899	0.317513	0	0	0.423453	0.366258	0	0	0	0	0.31548	0.421458	0	0	0	0	0.324367	0.271112	0.349678	0.315868	0.360932	0.357878	0.301671	0.286446	0	0	0	0	0	0	0.329451	0.378442	0	0	0.319308	0.35601	0	0
0	0	0	0	0	0	0	0	0	0	0	0	0	0	0	0	0	0	0	0	0	0	0	0	0	0	0	0	0	0	0	0	0	0	0	0	0	0	0	0	0	0	0	0	0	0	0	0	0	0
0	0	0	0	0	0	0	0	0	0	0	0	0	0	0	0	0	0	0	0	0	0	0	0	0	0	0	0	0	0	0	0	0	0	0	0	0	0	0	0.253392	-0.285919	-0.304535	0	0	0	0	0	0	0	0
0	0	0	0	0	0	0	0	0	0	0	0	0	-0.261469	0	0	0	0	0	0	0	0	0	0	0	0	0	0	0	0	0	0	0	0	0	0	0	0.263677	0.328468	0.334753	-0.325371	-0.337564	0	0	0	0	0	0	0	0
0	0	0	-0.26858	0	0	0	0	0	0	0	0	0	-0.253425	0	0	0	0	0	0	0	0	0	0	0	0	0	0	0	0	0	0	0	0	0	0	0.28796	0.322129	0.34834	0.356026	-0.334374	-0.330206	0	0	0	0	0	0	0	0
0	0.317626	0	0	0	0	0	0	0	0	0	0	0	0	0	0	0	0	0	0	0	0	0	0	0	0	0	0	0	0	0	0	0	0	0	0.252394	0.309611	0.377792	0.412532	0.412038	-0.356169	-0.366289	0	0	0	0	0	-0.256819	0	0
0.275726	0.332998	0	0	0	0	0	0	0	0	0	0	0	0	0	0	0	0	0	0	0	0	0	0	0	0	0	0	0	0	0	0	0	0	0	0.285837	0.35462	0.389097	0.433343	0.405663	-0.298703	-0.310897	0	0	0	0	0	0	0	0
0	0	0	0	0	0	0	0	0	0	0	0	0	0	0	0	0	0	0	0	0	0	0	0	0	0	0	0	0	0	0	0	0	0	0	0	0.28701	0.300361	0.344355	0.343199	-0.320214	-0.334678	0	0	0	0	0	-0.26424	0	0
0	0	0	-0.299202	0	0	0	0	0	0.278469	0	0	0	-0.281462	0	0	0	0	0	0	0	0	0	0	0	0	0	0	0	0	0	0	0	0	0	0	0.339277	0.321861	0.401486	0.336724	-0.300255	-0.3287	0	0	0	0	0	-0.256218	0	0
0	0	0	0	0	0	0	0	0	0	0	0	0	0	0	0	0	0	0	0	0	0	0	0	0	0	0	0	0	0	0	0	0	0	0	0	0	0	0	0	0	0	0	0	0	0	0	0	0	0
0	0	0	0	0	0	0	0	0	0	0	0	0	0	0	0	0	0	0	0	0	0	0	0	0	0	0	0	0	0	0	0	0	0	0	0	0	0	0	0	0	0	0	0	0	0	0	0	0	0
0	0	0	0	0	0	0	0	0	0	0	0	0	0	0	0	0	0	0	0	0	0	0	0	0	0	0	0	0	-0.250655	0	0	0	0	0	0	0	0	0	0	0	0	0	0	0	0	0	0	0	0
0	0	0	0	0	0	0	0	0	0	0	0	0	0	0	0	0	0	0	0	0	0	0	0	0	0	0	0	0	0	0	0	0	0	0	0	0	0	0	0	0	0	0	0	0	0	0	0	0	0
0	0	0	0	0	0.28949	0	0	-0.316772	-0.28201	0	0	0	0.254379	0	0	0	0.252249	0	0	0	0	0	0.296813	0	0.265818	0	0	0	0	0	0.27721	0	0	0	0	0	0	0	0	0	0	0	0.269126	0	0	0.260988	0.292968	0	0
0	0	0	0	0	0	0	0	0	0	0	0	0	0	0	0	0	0	0	0	0	0	0	0	0	0	0	0	0	0	0.260815	0	0	0	0	0	0	0	0	0	0	0	0	0	0	0	0	0	0	0
0	0	0.251633	0.297024	0.327648	0.367658	0	0	-0.304799	-0.308752	0	0.251851	0	0.297122	0	0	0	0	0	0	0	0	0	0.329527	0	0	0	0.250953	0	0	0	0	0	0	0	0	0	0	0	0	0	0	0	0.345191	0	0	0.272555	0.310045	0	0
0	0	0.326767	0.304011	0.307338	0.319256	0	0	-0.321015	-0.34358	0.261744	0	0.279849	0.307302	0	0	0	0	0	0	0	0	0.258741	0	0	0	0	0	0	0	0	0	0	0	0	0	0	0	0	0	0	0	0	0.272622	0	0	0.275508	0.315601	0	0
0	0	0	0.251175	0.264446	0.271776	0	0	-0.291204	-0.3595	0	0	0	0	0	0	0	0	0	0	0	0	0	0	0	0	0	0	0	0	0	0	0	0	0	0	0	0	0	0	0	0	0	0	0	0	0	0	0	0
0	0	0	0	0	0	0	0	-0.357022	-0.382434	0	0	0	0	0	0	0	0	0	0	0	0	0	0	0	0	0	0	0	0	0	0	0	0	0	0	0	0	0	0	0	0	0	0	0	0	0	0	0	0
0	0	0	0	0	0	0	0	0	0	0	0	0	0	0	0	0	0	0	0	0	0	0	0	0	0	0	0	0	0	0	0	0	0	0	0	0	0	0	0	0	0	0	0	0	0	0	0	0	0
0	0	0	0	0	0	0	0	0	0	0	0	0	0	0	0	0	0	0	0	0	0	0	0	0	0	0	0	0	0	0	0	0	0	0	0	0	0	0	0	0	0	0	0	0	0	0	0	0	0
0	0	0.302224	0.279559	0.363231	0.391253	0	0	0	-0.307517	0	0	0.280914	0.281952	0	0	0	0	0	0	0	0	0	0	0	0	0	0	0	0	0	0	0	0	0	0	0	0	0	0	0	0	0	0	0	0	0.270341	0.265336	0	0
0	0	0.292466	0	0.331794	0.342251	0	0	-0.330628	-0.372335	0	0	0.258549	0	0	0	0	0	0	0	0	0	0	0	0	0	0.287326	0	0	0	0	0	0	0	0	0	0	0	0	0	0	0	0	0	0	0	0.328249	0.313113	0	0
0	0	0	0	0	0	0	0	-0.408442	-0.409418	0	0	0	0	0	0	0	0	0	0	0	0	0	0	0	0	0	0	0	0	0	0	0	0	0	0	0	0	0	-0.267098	0	0	0	0	0	0	0	0	0	0
0	0	0	0	0	0	-0.274854	0	-0.422809	-0.335079	0	0	0	0	0	0	0	0	0	0	0	0	0	0	0	0	0.252775	0	0	0	0	0	0	0	0	0	0	0	0	-0.263042	0	0	0	0	0	0	0	0	0	0
0	0	0.261989	0	0.252471	0.286439	0	0	0	-0.304012	0	0	0	0	0	0	0	0	0	0	0	0	0	0	0	0	0	0	0	0	0	0	0	0	0	0	0	0	0	0	0	0	0	0	0	0	0	0	0	0
0	0	0.27145	0	0.28592	0.253999	0	0	0	0	0	0	0	0	0	0	0	0	0	0	0	0	0	0	0	0	0	0	0	0	0	0	0	0	0	0	0	0	0	0	0	0	0	0	0	0	0	0	0	0
0	0	0	0	0	0	0	0	0	0	0	0	0	0	0	0	0	0	0	0	0	0	0	0	0	0	0	0	0	0	0	0	0	0	0	0	0.26024	0.279197	0.263123	0	0	0	0	0	0	0	0	0	0	0
0	0	0	0	0	0	0	0	0	0	0	0	0	0	0	0	0	0	0	0	0	0	0	0	0	0	0	0	0	0	0	0	0	0	0	0	0	0.270755	0	0	0	0	0	0	0	0	0	0	0	0
0	0	0	0	0	0	0	0	0	0	0	0	0	0	0	0	0	0	0	0	0	0	0	0	0	0	0	0	0	0	0	0	0	0	0	0	0	0	0	0	0	0	0	0	0	0	0	0	0	0
0.258288	0	0	-0.277581	0	0	0	0	0.278303	0.272892	0	0	0	0	0	0	0	0	0	0	0	0	0	0	0	0	0	0	0	0	0	0	0.280502	0	0	0	0.425584	0.298571	0.45268	0.312314	0	-0.295281	0	0	0	0	0	0	0	0
0	0	0.28643	0.262239	0.429959	0.426891	0	0	0	0	0.263706	0.29658	0.365914	0.347632	0	0	0	0	0	0	0	0	0	0	0	0	0	0	0	0	0	0	0	0	0	0	0	0	0	0	0.271848	0	0.3054	0.283045	0	0	0.360812	0.333294	0	0
0	0	0.301445	0	0.424051	0.343946	0	-0.260264	0	0	0	0	0.354494	0.293016	0	0	0	0	0	0	0	0	0	0	0	0	0	0	0	0	0	0	0.254784	0	0	0	0	0	0	0	0.300994	0	0.308984	0	0	0	0.389383	0.327543	0	0
0	0	0	0	0	0	0	0	0	0	0	0	0	0	0	0	0	0	0	0	0	0	0	0	0	0	0	0	0	0	0	0	0	0	0	0	0	0	0	0	0	0	0	0	0	0	0	0	0	0
0	0	0	0	0	0	0	0	0	0	0	0	0	0	0	0	0	0	0	0	0	0	0	0	0	0	0	0	0	0	0	0	0	0	0	0	0	0	0	0	0	0	0	0	0	0	0	0	0	0
0	0	0	0	0	0	0	0	0	0	0	0	-0.266982	-0.260662	0	0	0	0	0	0	0	0	0	0	0	0	0	0	0	0.341627	0	0.297615	0	0.299341	0	0.256603	0.295518	0.351837	0.389294	0.472244	-0.344598	-0.376402	0	0	0	0	0	-0.260492	-0.305529	0
0	0	0	0	0	0	0	0	0	0	0	0	0	0	0	0	0	0	0	0	0	0	0	0	0	0	0	0	0.273622	0	0.275573	0	0	0	0	0	0	0	0.33015	0.279988	0	-0.277228	0	0	0	0	0	0	-0.254399	-0.258148
0	0	0.322347	0.366781	0.338297	0.36576	0	0	0	-0.335662	0.343855	0.37988	0.43142	0.448962	0	0	0	0	0	0	0	0	0.277379	0	0	0	0.290571	0.337818	0	0	0	0	0	0	0	0	0	0	0	0	0.453939	0.471155	0.282426	0.346231	0	0	0.417362	0.44987	0.396327	0.372554
0	0	0.295487	0.333372	0.25512	0.303955	0	0	0	-0.327034	0.288893	0.33339	0.37011	0.412104	0	0	0	0	0	0	0	0	0.252816	0	0	0	0.251018	0.286227	0	0	0	0	0	0	0	0	0	0	0	0	0.398585	0.445554	0	0.277686	0	0	0.372232	0.41651	0.350915	0.334302
0	0	0	0	0	0	0	0	0	0	0	0	0	0	0	0	0	0	0	0	0	0	0	0	0	0	0	0	-0.269495	0	0	-0.254167	0	0	0	0	0	0	0	0	0	0	0	0	0	0	0	0	0	0
0	0	0	0	0	0	0	0	0	0	0	0	0	0	0	0	0	0	0	0	0	0	0	0	0	0	0	0	0	-0.254908	0	-0.252447	0	0	0	0	0	0	0	0	0	0	0	0	0	0	0	0	0	0
0	0	0	0	0	0	-0.286239	0	0	0	0	0	0	0	0	0	0	0	0	0	0	0	0	0	0	0	0	0	-0.315669	-0.257135	-0.312589	-0.293349	0	0	0	0	0	0	-0.272395	-0.290645	0	0	0	0	0	0	0	0	0	0
0	0	0	0	0	0	-0.263821	0	0	0	0	0	0	0	0	0	0	0	0	0	0	0	0	0	0	0	0	0	-0.270822	-0.273663	-0.273915	-0.284992	0	0	0	0	0	0	0	-0.308655	0	0	0	0	0	0	0	0	0	0
0	0	0	0	0	0	0	0	0	0	0	0	0	0	0	0	-0.32063	-0.310586	0	0	0	0	0	0	-0.264947	0	0	0	-0.310147	-0.319939	0	-0.27829	0	0	0	0	0	0	0	0	0	0	0	0	0	0	0	0	0	0
0	0	0	0	0	0	0	0	0	0	0	0	0	0	0	0	0	-0.351705	0	0	0	0	0	0	0	-0.266968	0	0	-0.27079	-0.364003	0	-0.307691	0	0	0	0	0	0	0	0	0	0	0	0	0	0	0	0	0	0
0	0	0	0	0	0	0	0	0	0.251562	0	0	0	0	0	0	0	0	0	0	0	0	0	0	0	0	0	0	0	0	0	0	0	0	0	0	0.267285	0.286874	0.307187	0.3536	-0.275345	-0.31799	0	0	0	0	-0.271874	-0.276958	-0.310754	-0.264748
0	0	0	0	0	0	0	0	0	0	0	0	0	0	0	0	0	0	0	0	0	0	0	0	0	0	0	0	0	0	0	0	0	0	0	0	0.296405	0.273507	0.322321	0.30248	0	-0.293427	0	0	0	0	0	-0.253337	-0.314666	-0.279454
0	0	0	0	0	0	0	0	-0.287469	-0.271264	0	0	0	0	0	0	0	0	0	0	0	0	0	0	0	0	0	0	0	0	0	0	0	0	0	0	0	0	0	0	0	0	0	0	0	0	0	0	0	0
0	0	0	0	0	0	0	0	-0.361429	-0.25853	0	0	0	0	0	0	0	0	0	0	0	0	0	0	0	0	0	0	0	0	0	0	0	0	0	0	0	0	0	0	0	0	0	0	0	0	0	0	0	0
0	0	0.309445	0.285993	0.357459	0.364528	-0.257028	0	-0.376285	-0.398556	0.425744	0.39308	0.41037	0.401399	0	0	0.354528	0	0	0	0	0	0.348974	0.305801	0	0	0.366985	0.356569	0	0	0	0	0.328598	0.305611	0.352204	0.266353	0	0	0	0	0.371133	0.362734	0.394204	0.414901	0	0.30544	0.41155	0.422374	0.292327	0.259286
0	0	0.316792	0.342095	0.333087	0.397863	-0.271406	0	-0.382147	-0.414708	0.409533	0.422278	0.412249	0.442729	0	0	0.314188	0	0	0	0	0	0.343115	0.32864	0	0	0.354097	0.377221	0	0	0	0	0.28374	0.321647	0.30395	0.253687	0	0	0	0	0.387145	0.392459	0.352402	0.43109	0	0.337461	0.42881	0.463281	0.315945	0.300921
0	0	0	0	0.312806	0.305211	0	0	-0.349347	-0.391846	0	0	0	0	0	0	0	0	0	0	0	0	0	0	0	0	0.277677	0	0	0	0	0	0	0	0	0	0	0	0	0	0	0	0	0	0	0	0.265886	0	0	0
0	0	0	0	0.304347	0.306198	-0.273331	0	-0.424984	-0.404889	0	0	0	0	0	0	0	0	0	0	0	0	0	0	0	0	0.306542	0	0	0	0	0	0.277425	0	0.267936	0	0	0	0	0	0	0	0	0.286956	0	0	0.309002	0.286774	0	0
0	0	0	0	0	0	0	0	-0.324378	-0.259119	0	0	0	0	0	0	0	0	0	0	0	0	0	0	0	0	0	0	0	0	0	0	0	0	0	0	0	0	0	0	0	0	0	0	0	0	0	0	0	0
0	0	0	0	0	0	-0.296717	0	-0.337244	0	0	0	0	0	0	0	0	0	0	0	0	0	0	0	0	0	0	0	0	0	0	0	0	0	0	0	0	0	0	0	0	0	0	0	0	0	0	0	0	0
0	0	0	0	0	0	-0.301145	0	0	0	0	0	0	0	0	0	0	0	0	0	0	0	0	0	0	0	0	0	0	0	0	0	0	0	0	0	0	0	0	0	0	0	0	0	0	0	0	0	0	0
0	0	0	0	0	0	-0.333655	0	0	0	0	0	0	0	0	0	0	0	0	0	0	0	0	0	0	0	0	0	0	0	0	0	0	0	0	0	0	0	0	0	0	0	0	0	0	0	0	0	0	0
0	0	0	0	0	0	0	0	0	0	0	0	0	0	0	0	0	0	0	0	0	0	0	0	0	0	0	0	0	0	0	0	0	0	0	0	0	0	0	0	0	0	0	0	0	0	0	0	0	0
0	0	0	0	0	0	0	0	0	0	0	0	0	0	0	0	0	0	0	0	0	0	0	0	0	0	0	0	0	0	0	0	0	0	0	0	0	0	0	0	0	0	0	0	0	0	0	0	0	0
0	0	0	0.339507	0	0	0	0	0	0	0	0.288803	0.34897	0.369335	0	0	0	0	0	0	0	0	0	0	0	0	0	0	0	0	0	0	0	0	0	0	0	0	0	0	0.436598	0.475615	0	0	0	0	0.297132	0.391388	0.45151	0.40415
0	0	0.294222	0.308677	0	0	0	0	0	0	0	0.27378	0.353204	0.357599	0	0	0	0	0	0	0	0	0	0	0	0	0	0	0	0	0	0	0	0	0	0	0	0	0	0	0.470469	0.492847	0	0	0	0	0.351851	0.415839	0.446982	0.387104
0	0	0	0.260025	0	0	0	0	0	0	0.250966	0.284052	0.281013	0.302517	0	0	0	0	0	0	0	0	0	0	0	0	0	0	0	0	0	0	0	0	0	0	0	0	0	-0.316783	0.327264	0.361852	0	0	0	0	0.272263	0.328711	0.333604	0.262426
0	0	0	0	0	0	0	0	0	0	0.254348	0.281393	0.310014	0.328513	0	0	0	0	0	0	0	0	0	0	0	0	0	0	0	0	0	0	0	0	0	0	0	0	0	-0.300391	0.356236	0.37694	0	0	0	0	0.331504	0.36953	0.343993	0.300177
0	0	0	0	0.304361	0.317897	-0.287248	0	-0.257311	-0.323421	0.358731	0.3807	0.372138	0.387663	0	0	0.251917	0	0	0	0	0	0.273411	0	0	0	0.311954	0.29257	0	0	0	0	0	0	0	0	0	0	0	0	0.372366	0.380461	0.302078	0.3233	0	0	0.350954	0.381955	0.342736	0.295853
0	0	0	0	0	0.280999	-0.309248	0	-0.321871	-0.336135	0.347879	0.3589	0.348435	0.35944	0	0	0	0	0	0	0	0	0.274705	0.257234	0	0	0.324798	0.303808	0	0	0	0	0	0	0	0	0	0	0	0	0.356362	0.383288	0.30184	0.347674	0	0.279929	0.33956	0.384391	0.335966	0.303449
0	0	0.348798	0.443503	0	0.278385	0	0	0	0	0.33598	0.391052	0.39314	0.439782	0	0	0	0	0	0	0	0	0.317745	0	0	0	0.266602	0.318148	0	0	0	0	0	0	0	0	0	0	0	0	0.500704	0.545715	0	0.317582	0	0.255956	0.371044	0.472681	0.508321	0.448893
0	0	0.398429	0.43596	0.28462	0.308202	0	0	0	-0.251368	0.394751	0.412346	0.438271	0.45982	0	0	0	0	0	0	0	0	0.364523	0	0	0	0.288796	0.291909	0	0	0	0	0	0	0	0	0	0	0	0	0.524633	0.556878	0.278603	0.336237	0	0.26206	0.418788	0.492413	0.492843	0.443062
0	0	0	-0.28762	0	-0.261173	0	0	0.297491	0.342235	0	0	-0.257522	-0.335772	0	0	0	0	0	0	0	0	0	0	0	0	0	0	0	0	0	0	0	0	0	0	0.344384	0.334999	0.394377	0.434718	-0.336514	-0.376034	0	0	0	0	-0.330735	-0.365556	-0.29919	0
0	0	0	-0.3138	0	-0.289998	0	0	0.341029	0.371966	0	0	0	-0.331444	0	0	0	0	0	0	0	0	0	0	0	0	0	0	0	0	0	0	0	0	0	0	0.352512	0.301556	0.373016	0.356321	-0.28934	-0.33746	0	0	0	0	-0.326617	-0.36086	-0.306863	-0.27643
0	0	0	0	0	0	0	0	0.290981	0.263225	0	0	0	0	0	0	0	0	0	0	0	0	0	0	0	0	0	0	0	0	0	0	0	0	0	0	0	0	0	0	0	0	0	0	0	0	0	0	0	0
0	0	-0.25815	-0.288304	-0.289493	-0.33932	0	0	0.315422	0.351965	0	0	-0.27049	-0.327758	0	0	0	0	0	0	0	0	0	0	0	0	0	0	0	0	0	0	0	0	0	0	0.253745	0.316883	0.268313	0	-0.295434	-0.261776	0	0	0	0	-0.300184	-0.318431	0	0
0	0	-0.259473	0	-0.380682	-0.343958	0	0	0.363897	0.376733	0	0	-0.308845	-0.294644	0	0	0	0	0	0	0	0	0	0	0	0	0	0	0	0	0	0	0	0	0	0	0	0	0	0	0	0	0	0	0	0	-0.309472	-0.288009	0	0
0	0	0	0	0	0	0	0	0.262216	0	0	0	0	0	0	0	0	0	0	0	0	0	0	0	0	0	0	0	0	0	0	0	0	0	0	0	0	0	0	0	0	0	0	0	0	0	0	0	0	0
0	0	-0.290646	-0.337663	0	-0.307734	0	0	0	0.298728	0	0	-0.300671	-0.345111	0	0	0	0	0	0	0	0	0	0	0	0	0	0	0	0	0	0	0	0	0	0	0.302931	0.371168	0.358192	0.346999	-0.428901	-0.417498	0	0	0	0	-0.361766	-0.392992	-0.365628	-0.302131
0	0	-0.273326	-0.339128	0	-0.320023	0	0	0	0.30175	0	0	-0.27488	-0.32726	0	0	0	0	0	0	0	0	0	0	0	0	0	0	0	0	0	0	0	0	0	0	0.347315	0.356229	0.386568	0.331217	-0.408187	-0.419261	0	0	0	0	-0.351185	-0.397487	-0.359768	-0.317028
0	0	0	0.287942	0	0	-0.292634	0	0	0	0.309281	0.352549	0	0	0	0	0	0	0	0	0	0	0	0	0	0	0	0.280841	0	0	0	0	0	0	0	0	0	0	0	0	0	0.311022	0	0	0	0	0	0	0.289645	0.273511
0	0	0	0.280197	0	0	-0.281657	-0.263171	0	0	0.329637	0.373311	0	0	0	0	0	0	0	0	0	0	0	0	0	0	0	0.270967	0	0	0	0	0	0	0	0	0	0	0	-0.251934	0.273657	0.350345	0	0	0	0	0	0.259661	0.317165	0.300657
0	0	0	0	0	0	0	0	0	0	0	0	0	0	0	0	0	0	0	0	0	0	0	0	0	0	0	0	0	0	0	0	0	0	0	0	0	0	0	0	0	0	0	0	0	0	0	0	0	0
0	0	0	0	0	0	0	0	0	0	0	0	0	0	0	0	0	0	0	0	0	0	0	0	0	0	0	0	0	0	0	0	0	0	0	0	0	0	0	0	0	0	0	0	0	0	0	0	0	0
0	0.263143	-0.309823	-0.299164	-0.364796	-0.367807	0	0.264104	0.35049	0.409534	0	0	-0.324977	-0.387134	0	0	0	0	0	0	0.263743	0.276256	0	0	0	0	0	0	0	0	0	0	0	0	0	0	0.387891	0.43791	0.400272	0.409812	-0.404965	-0.368596	0	0	0	0	-0.378064	-0.36645	0	0
0	0	-0.290482	-0.288712	-0.389389	-0.406183	0.259047	0.254749	0.415036	0.471582	0	0	-0.347202	-0.403587	0	0	0	0	0	0	0.266912	0	0	0	0	0	0	0	0	0	0	0	0	0	0	0	0.368607	0.406996	0.358756	0.370206	-0.349587	-0.287743	0	0	0	0	-0.391037	-0.398567	0	0
0	0	0	0	0	0	0	0	0	-0.28165	0	0	0	0	0	0	0	0	0	0	0	0	0	0	0	0	0	0	0	0	0	0	0	0	0	0	0	0	0	0	0.275717	0	0	0	0	0	0	0.277876	0	0
0	0	0	0	0	0	0	0	0	0	0	0	0	0	0	0	0	0	0	0	0	0	0	0	0	0	0	0	0	0	0	0	0	0	0	0	0	0	0	0	0	0	0	0	0	0	0	0	0	0
0	0	0	0	0	0	-0.327679	-0.293664	-0.316611	-0.268167	0	0	0	0	0	0	0	-0.292753	0	0	0	0	0	0	0	0	0	0	-0.381765	-0.398152	-0.321438	-0.367766	0	-0.276373	0	-0.258448	-0.299395	-0.293945	-0.400213	-0.422762	0.279985	0.261793	0	0	0	0	0	0	0	0
0	0	0	0	0	0	-0.325746	-0.277974	-0.303007	-0.253812	0	0	0	0	0	0	0	-0.289789	0	0	0	0	0	0	0	0	0	0	-0.360575	-0.381366	-0.279903	-0.332134	0	-0.262405	0	0	-0.283921	-0.266144	-0.37466	-0.388982	0	0	0	0	0	0	0	0	0	0
0	0	0	0	0	0	0	0	0	0	0	0	0	0	0	0	0	0	0	0	0	0	0	0	0	0	0	0	0	0	0	0	0	0	0	0	0	0	0	0	0	0	0	0	0	0	0	0	0	0
0	0	0	0	0	0	-0.251628	0	-0.269473	0	0	0	0	0	0	0	0	0	0	0	0	0	0	0	0	0	0	0	0	0	0	0	0	0	0	0	0	0	-0.324735	-0.310422	0.301874	0.26366	0	0	0	0	0	0.269266	0	0
0	0	0	0	0	0	-0.299447	-0.296049	-0.346966	-0.323277	0	0	0	0	0	0	0	0	0	0	0	0	0	0	0	0	0	0	0	-0.271454	0	0	0	0	0	0	-0.256403	0	-0.284383	-0.357369	0.291774	0.264948	0	0	0	0	0	0.302191	0	0
0	0	0	0.260922	0	0	0	0	-0.336632	-0.317743	0	0	0	0.257587	0	0	0	0	0	0	0	0	0	0	0	0	0	0	0	0	0	0	0	0	0	0	-0.250588	0	-0.285752	-0.320074	0.318386	0.286825	0	0	0	0	0.266381	0.321038	0	0
0	0	0	0	0	0	-0.35387	-0.314137	-0.321172	-0.278704	0	0	0	0	0	0	0	-0.302704	0	0	0	0	0	0	0	-0.251039	0	0	-0.3353	-0.381613	0	-0.309208	0	0	0	0	0	0	-0.262287	-0.334752	0	0	0	0	0	0	0	0	0	0
0	0	0	0	0	0	-0.325847	-0.296693	-0.301602	-0.254687	0	0	0	0	0	0	0	-0.327791	0	0	0	0	0	0	0	-0.273302	0	0	-0.291868	-0.379283	0	-0.317244	0	0	0	0	0	0	0	-0.315182	0	0	0	0	0	0	0	0	0	0
0	0	0	0.273385	0	0	0	0	-0.30035	-0.353188	0	0	0	0	0	0	0	0	0	0	0	0	0	0	0	0	0	0	0	0	0	0	0	0	0	0	0	0	0	0	0.252797	0	0	0	0	0	0	0.272322	0	0
0	0	0	0.263136	0	0	0	0	-0.302755	-0.332577	0	0	0	0	0	0	0	0	0	0	0	0	0	0	0	0	0	0	0	0	0	0.2762	0	0	0	0	-0.260021	0	-0.2549	0	0	0	0	0	0	0	0	0	0	0
0	0	0	0.341095	0	0.327496	0	0	-0.376825	-0.374355	0	0	0	0.329814	0	0	0	0	0	0	0	0	0	0	0	0	0	0	0	0	0	0	0	0	0	0	0	0	0	0	0	0	0	0	0	0	0.281907	0.346779	0	0
0	0	0	0.382821	0	0.358012	0	0	-0.39517	-0.391373	0	0.26444	0	0.351115	0	0	0	0.252368	0	0	0	0	0	0.315238	0	0	0	0	0	0	0	0.281387	0	0	0	0	0	0	0	0	0	0	0	0.26845	0	0	0.286673	0.374068	0	0
0	0	0	0	0	0	0	0	0	-0.27089	0	0	0	0	0	0	0.312844	0	0	0	0	0	0	0	0.280873	0	0	0	0	0	0	0	0	0	0	0	0	0	0	0	0	0	0	0	0	0	0	0	0	0
0	0	0	0.264925	0	0	0	0	0	-0.303496	0	0	0	0	0	0	0.27623	0.25944	0	0	0	0	0	0	0	0	0	0	0	0	0	0	0	0	0	0	0	0	0	0	0	0	0	0	0	0	0	0	0	0
0	0	0.260083	0.270348	0.28809	0.300951	0	0	0	-0.357149	0	0	0	0	0	0	0.504607	0.330207	0	0	0	0	0.315725	0.292394	0.378244	0	0	0	0.420086	0.314187	0.392591	0.282585	0.306377	0	0	0	0	0	0	0	0.299489	0	0	0.259541	0	0	0.323642	0.352356	0	0
0	0	0	0.303289	0	0.31486	0	0	-0.253862	-0.359345	0	0	0	0.277536	0	0	0.463632	0.381128	0	0	0	0	0.2902	0.336571	0.363375	0.282118	0	0	0.375939	0.371395	0.349473	0.360729	0	0	0	0	0	0	0	0	0.298804	0	0	0.269423	0	0	0.280623	0.349501	0	0
0	0	0	0.299413	0	0	0	0	-0.325267	-0.332059	0	0	0	0.273745	0	0	0	0	0	0	0	0	0	0	0	0	0	0	-0.334488	-0.350214	0	-0.256877	0	-0.2611	0	-0.252368	-0.339224	-0.335079	-0.403683	-0.409901	0.35254	0.316221	0	0	0	0	0	0.329969	0	0
0	0	0	0.286292	0	0	0	0	-0.359916	-0.354639	0	0	0	0	0	0	0	0	0	0	0	0	0	0	0	0	0	0	-0.307809	-0.316428	0	0	0	0	0	0	-0.361929	-0.345193	-0.404756	-0.39519	0.321751	0.285191	0	0	0	0	0	0.31679	0	0
0	0	0	0	0	0	0	0	0	0	0	0	0	0	0	0	0	0	0	0	0	0	0	0	0	0	0	0	0	0	0	0	0	0	0	0	0	0	0	0	0	0	0	0	0	0	0	0	0	0
0	0	0	0	0	0	0	0	0	0	0	0	0	0	0	0	0	0	0	0	0	0	0	0	0	0	0	0	0	0	0	0	0	0	0	0	0	0	0	0	0	0	0	0	0	0	0	0	0	0
0	0.305353	0	0	0	0	0	0	0	0	0	0	0	0	0	0	0	0	0	0	0	0	0	0	0	0	0	0	0	0	0	0	0	0	0	0	0.323907	0.349201	0.28807	0.278708	0	0	0	0	0	0	0	0	0	0
0.268507	0.311136	0	0	0	0	0	0	0	0	0	0	0	0	0	0	0	0	0	0	0	0	0	0	0	0	0	0	0	0	0	0	0	0	0	0	0.35184	0.356858	0.376917	0.287288	0	0	0	0	0	0	0	0	0	0
0	0	0	0	0	0	0	0	0	0	0	0	0	0	0	0	0	0	0	0	0	0	0	0	0	0	0	0	0	0	0	0	0	0	0	0	0	0	0	0	0	0	0	0	0	0	0	0	0	0
0	0	0	0	0	0	0	0	0	0	0	0	0	0	0	0	0	0	0	0	0	0	0	0	0	0	0	0	0	0	0	0	0	0	0	0	0.257744	0.324291	0.30511	0.273204	0	0	0	0	0	0	0	0	0	0
0.255138	0.345291	0	-0.274294	0	0	0	0.278583	0	0.289875	0	0	0	-0.253353	0	0	0	0.260384	0	0	0	0	0	0	0	0	0	0	0	0.285174	0	0.276382	0.28082	0.344279	0.254526	0.330597	0.436036	0.468167	0.471706	0.480768	-0.411662	-0.392307	0	0	0	0	0	-0.319369	0	0
0.319239	0.370399	0	-0.288121	0	0	0	0.284659	0	0.270216	0	0	0	-0.28868	0	0	0	0	0	0	0	0	0	0	0	0	0	0	0.264791	0.274706	0.298029	0.273612	0.322234	0.334334	0.297119	0.336862	0.465349	0.493327	0.534061	0.485596	-0.436411	-0.431218	0	0	0	0	0	-0.320955	0	0
0.271524	0.322672	0	-0.258296	0	0	0	0.283243	0.271083	0.332296	0	0	0	-0.288334	0	0	0	0	0	0	0	0	0	0	0	0	0	0	0	0.31606	0	0	0	0.292447	0	0.299428	0.40368	0.41386	0.466614	0.481535	-0.403471	-0.412839	0	0	0	0	0	-0.277275	0	0
0.285284	0.318045	0	-0.293307	0	0	0	0	0.262754	0.314998	0	0	0	-0.28083	0	0	0	0	0	0	0	0	0	0	0	0	0	0	0.292432	0.287983	0.297101	0.260824	0.296508	0.289278	0.303175	0.325155	0.412257	0.416508	0.503416	0.447324	-0.413795	-0.420787	0	0	0	0	0	-0.295173	0	0
0	0	-0.330045	0	-0.30854	-0.3154	0	0	0	0	-0.272243	0	-0.259848	-0.261809	0	0	0	0	0	0	0	0	0	0	0	0	0	0	0	0	0	0	0	0	0	0	0	0	0	0	0	0	0	0	0	0	-0.305864	-0.303804	0	0
0	0	0	0	-0.255339	-0.275312	0	0	0	0	0	0	0	0	0	0	0	0	0	0	0	0	0	0	0	0	0	0	0	0	0	0	0	0	0	0	0	0	0	0	0	0	0	0	0	0	0	0	0	0
0	0	0	0	0	0	0	0	0	0	0	0	0	0	0	0	0	0	0	0	0	0	0	0	0	0	0	0	-0.254232	0	-0.251868	0	0	0	0	0	0	0	0	0	0	0	0	0	0	0	0	0	0	0
0	0	0	0	0	0	0	0	0	0	0	0	0	0	0	0	0	0	0	0	0	0	0	0	0	0	0	0	0	-0.273273	0	0	0	-0.276528	0	0	0	0	0	-0.290083	0	0	0	0	0	0	0	0	0	0
0	0	-0.275945	0	-0.265573	-0.286766	0	0	0	0	0	0	0	0	0	0	0	0	0	0	0	0	0	0	0	0	0	0	0	0	0	0	0	0	0	0	0	0	0	0	0	0	0	0	0	0	-0.289207	-0.304125	0	0
0	0	0	-0.254675	-0.252638	-0.30208	0	0	0	0.253439	0	0	-0.27715	-0.31388	0	0	0	0	0	0	0	0	0	0	0	0	0	0	0	0	0	0	0	0	0	0	0	0	0	0	-0.30869	-0.2936	0	0	0	0	-0.285995	-0.325439	0	0
0	0	0	0	0	0	0	0	0	0	0	0	0	0	0	0	0	0	0	0	0	0	0	0	0	0	0	0	0	0	0	0	0	0	0	0	0	0	0	0	0	0	0	0	0	0	0	0	0	0
0	0	0	0	0	0	0	0	0	0	0	0	0	0	0	0	0	0	0	0	0	0	0	0	0	0	0	0	0	-0.278004	0	0	0	0	0	0	0	0	0	0	0	0	0	0	0	0	0	0	0	0
0	0	0	0	0	0	0	0	0	0	-0.267845	0	0	0	0	0	-0.258901	0	0	0	0	0	0	0	0	0	0	0	0	0	0	0	0	0	0	0	0	0	0	0	0	0	0	0	0	0	0	0	0	0
0	0	0	0	0	-0.257828	0	0	0	0	-0.256938	-0.270355	0	0	0	0	0	0	0	0	0	0	0	0	0	0	0	0	0	0	0	0	0	0	0	0	0	0	0	0	0	0	0	-0.272142	0	0	0	0	0	0
0	0	0	0	0	0	0	0	0	0	0	0	0	0	0	0	0	0	0	0	0	0	0	0	0	0	0	0	0	0	0	0	0	0	0	0	0	0	0	0	0	0	0	0	0	0	0	0	0	0
0	0	0	0	0	0	0	0	0	0	0	0	0	0	0	0	0	0	0	0	0	0	0	0	0	0	0	0	0	0	0	0	0	0	0	0	0	0	0	0	0	0	0	0	0	0	0	0	0	0
0	0	-0.393096	-0.298105	-0.426886	-0.421751	0	0	0	0	-0.293603	-0.254061	-0.419224	-0.412173	0	0	-0.385566	0	0	0	0	0	-0.333874	0	-0.318722	0	-0.281248	0	-0.377681	-0.270903	-0.364528	-0.271613	-0.396096	-0.302386	-0.34368	0	0	0	0	0	-0.414839	-0.346139	-0.421582	-0.364655	-0.26874	-0.28001	-0.482004	-0.462943	-0.348396	-0.293849
0	0	-0.342878	-0.340302	-0.406904	-0.465329	0	0	0	0	-0.290513	-0.312657	-0.3946	-0.431601	0	0	-0.329288	-0.34763	0	0	0	0	-0.270194	-0.276029	-0.283041	-0.265229	0	0	-0.314489	-0.361259	-0.293259	-0.33647	-0.338799	-0.369304	-0.252872	0	0	0	0	0	-0.392528	-0.340386	-0.352614	-0.412787	0	-0.302155	-0.424577	-0.440706	-0.310095	-0.299421
0	0	0	0	0	0	0	0	0	0	0	0	0	0	0	0	0	0	0	0	0	0	0	0	0	0	0	0	-0.263878	0	0	0	0	-0.262174	0	0	0	0	0	0	0	0	0	0	0	0	0	0	0	0
0	0	-0.251054	0	-0.319967	-0.314256	0	0	0	0	0	0	0	0	0	0	-0.253784	-0.306049	0	0	0	0	0	0	0	0	0	0	-0.31158	-0.332342	-0.287981	-0.349444	-0.31989	-0.336843	0	-0.298204	0	0	-0.260047	-0.283663	0	0	-0.288481	0	0	0	-0.251731	0	0	0
0	0	0	0	-0.281074	0	-0.2571	0	0	0	0	0	0	0	0	0	0	0	0	0	0	0	0	0	0	0	0	0	-0.321909	0	-0.263692	0	0	0	0	0	0	0	0	0	0	0	-0.281191	0	0	0	-0.255285	0	0	0
0	0	-0.264283	0	-0.296385	-0.270011	-0.268406	0	0	0	0	0	0	0	0	0	0	0	0	0	0	0	0	0	-0.26678	0	0	0	-0.259952	-0.255933	0	0	0	0	0	0	0	0	0	0	0	0	0	0	0	0	0	0	0	0
0	0	-0.366255	-0.298212	-0.356618	-0.353273	0	0	0.254901	0.321481	-0.259747	0	-0.388116	-0.38505	0	0	-0.282637	0	0	0	0	0	-0.311174	0	-0.255343	0	0	0	0	0	0	0	0	0	0	0	0	0	0	0	-0.414216	-0.365628	-0.308224	-0.27248	0	0	-0.438276	-0.440604	-0.29271	-0.250665
0	0	-0.315016	-0.322222	-0.37026	-0.406947	0	0	0	0.277082	0	0	-0.408413	-0.442134	0	0	0	0	0	0	0	0	0	0	0	0	0	0	0	0	0	0	0	0	0	0	0	0	0	0	-0.440621	-0.400546	-0.289712	-0.324811	0	0	-0.421165	-0.472951	-0.334806	-0.30567
0	0	-0.325325	0	-0.323207	-0.311737	-0.281851	0	0	0	0	0	0	0	0	0	-0.345624	-0.259677	0	0	0	0	-0.264206	0	-0.355079	-0.302862	0	0	-0.405476	-0.321907	-0.361117	-0.297801	-0.331848	-0.26496	-0.253174	0	0	0	0	0	-0.25483	0	-0.296826	0	0	0	-0.341725	-0.310485	0	0
0	0	-0.26746	-0.312561	-0.300145	-0.340227	0	0	0	0	0	0	-0.272001	-0.305032	0	0	-0.27861	-0.291593	0	0	0	0	0	0	-0.293985	-0.311963	0	0	-0.270198	-0.302028	0	-0.282393	0	0	0	0	0	0	0	0	-0.273243	0	0	-0.253103	0	0	-0.319074	-0.34819	0	0
0	0	-0.347242	-0.324372	-0.311074	-0.326563	0	0	0	0	0	0	-0.314522	-0.327622	0	0	-0.287874	0	0	0	0	0	-0.296089	0	-0.261682	0	0	0	0	0	0	0	0	0	0	0	0	0	0	0	-0.364962	-0.336819	-0.2631	0	0	0	-0.402748	-0.400379	-0.26118	0
0	0	-0.277119	-0.374644	-0.281633	-0.36199	0	0	0	0.308501	0	-0.262165	-0.341301	-0.39408	0	0	0	0	0	0	0	0	-0.258432	-0.260355	0	-0.259391	0	0	0	0	0	0	0	0	0	0	0	0	0	0	-0.390491	-0.365007	0	-0.270435	0	0	-0.381002	-0.450002	0	0
0	0	-0.317149	-0.257599	-0.319519	-0.293136	0	0	0	0.257301	0	0	-0.280898	-0.282832	0	0	-0.383798	0	0	0	0	0	-0.315935	0	-0.344953	0	0	0	-0.336165	0	-0.341672	0	-0.299054	0	-0.25472	0	0	0	0	0	-0.277158	0	-0.294111	-0.274124	0	0	-0.38823	-0.375056	0	0
0	0	0	0	0	-0.28648	0	0	0	0	0	0	0	-0.258299	0	0	0	0	0	0	0	0	0	0	0	0	0	0	0	0	0	0	0	0	0	0	0	0	0	0	0	0	0	0	0	0	-0.259328	-0.291963	0	0
0	0	-0.270337	0	-0.363318	-0.343165	0	0	0	0	0	0	-0.282988	-0.278414	0	0	-0.355269	-0.276082	0	0	0	0	0	0	-0.258835	0	0	0	-0.411524	-0.329027	-0.373896	-0.325805	-0.405119	-0.341528	-0.342411	-0.289209	0	0	-0.294276	0	-0.267921	0	-0.362285	-0.298076	0	0	-0.361005	-0.340087	0	0
0	0	-0.29984	0	-0.36354	-0.381019	-0.274148	-0.25983	0	0	0	0	-0.274332	-0.291195	0	0	-0.319451	-0.34519	0	0	0	0	0	0	-0.334378	-0.30862	0	0	-0.384878	-0.368483	-0.344244	-0.374846	-0.362632	-0.365754	-0.261909	-0.293309	0	0	-0.258298	-0.279183	0	0	-0.294824	-0.295542	0	0	-0.309227	-0.309365	0	0
[truncated: 199 more columns]

## Sheet: Fig.4
Fig.4a			Fig.4b			Fig.4c			Fig.4d			Fig.4e
Behavioral salience scores in discovery dataset	Behavioral salience scores in validation dataset		RSFC salience scores in discovery dataset	RSFC salience scores in validation dataset		Behavioral loading scores in discovery dataset	Behavioral loading scores in validation dataset		RSFC loading scores in discovery dataset	RSFC loading scores in validation dataset		Projected RSFC composite scores	Projected behavioral composite scores	1=Male; 0=female
0.27465	0.26763		-0.00277	-0.00235		0.78893	0.75454		0.02984	0.07317		6.23946	5.43638	1
0.19769	0.16266		0.01012	0.00192		0.59182	0.58042		0.19802	0.21382		-27.5652	0.7932	1
0.07548	0.16316		0.0048	0.00489		0.4388	0.43944		0.26544	0.26085		-15.8713	-1.50751	1
-0.07689	-0.07755		0.00277	0.00396		-0.32798	-0.24471		0.11951	0.16622		85.5587	4.4011	1
-0.18964	-0.11158		0.000490387	5.24977e-06		-0.33651	-0.30878		0.13768	0.19522		-48.855	-2.34248	1
0.12858	0.1316		0.00407	0.00181		0.45703	0.40241		0.00608	-0.00328		-19.2305	-5.39065	1
0.1172	0.0941		-0.00219	-0.000576407		0.2656	0.20601		0.02356	-0.01925		-23.5258	0.28533	1
0.24206	0.23168		0.00509	0.00328		0.58972	0.56947		0.1358	0.0983		-5.82537	0.72701	1
0.13263	0.14269		0.00267	-0.00273		0.22058	0.28175		0.08689	0.07542		-17.9587	0.8825	1
0.25051	0.20072		0.00222	0.000888201		0.62585	0.59384		0.15821	0.17274		8.12612	2.9835	1
0.26727	0.20291		-0.000400712	0.00425		0.56164	0.56974		0.17013	0.20163		-19.9371	1.00052	1
-0.03582	-0.01171		0.00646	0.00758		0.09244	0.11431		0.19167	0.20696		-0.04867	3.22924	1
0.09369	0.10464		0.00722	0.00879		0.20572	0.22451		0.18262	0.22862		12.6746	-0.08928	1
-0.15094	-0.19541		0.000174162	-0.00473		-0.31369	-0.35124		-0.12076	-0.11187		-3.04514	-0.82459	1
0.16855	0.22416		-0.000357855	-0.00333		0.56627	0.59272		0.01703	-0.01677		-27.2012	-3.33115	1
0.17178	0.22799		0.00661	0.00711		0.66971	0.71292		0.00968	0.08372		35.0541	-3.11622	1
0.11897	0.18764		-0.00298	-0.00156		0.5356	0.58777		0.09336	0.10806		10.4411	1.73868	0
0.21486	0.2149		0.00151	0.0014		0.70331	0.7122		-0.11029	-0.07666		-21.0564	1.45568	0
0.01483	0.10851		-0.00182	-0.000709643		0.15186	0.24723		-0.03106	-0.00537		-25.6681	-6.05692	0
0.05263	0.07132		0.00182	-0.00414		0.23316	0.253		-0.05246	-0.06087		-12.3096	-3.10707	0
0.10532	0.14386		-0.000954981	-0.00359		0.4346	0.43191		0.01411	0.00294		6.02458	6.25878	0
0.20364	0.23934		0.00475	-0.00234		0.67465	0.61669		0.12127	0.08997		-5.27985	-2.11248	0
0.21632	0.1819		-0.00253	-0.00492		0.58842	0.57665		0.10197	0.11467		-11.7095	-2.64531	0
0.18738	0.14448		0.01021	0.00772		0.54518	0.50853		0.15063	0.11015		-8.04128	2.58138	0
0.1519	0.15485		0.00125	0.00346		0.52938	0.51212		0.17807	0.13007		-18.363	3.58743	0
0.22571	0.20844		0.00221	-0.00289		0.40481	0.40198		-0.00295	-0.000214207		30.0489	2.48785	0
0.22743	0.21918		0.00201	-0.00107		0.65904	0.66882		0.06364	0.06356		-2.45107	5.38744	0
0.08084	0.10421		-0.00167	0.00335		0.29183	0.28735		-0.03005	0.02464		-11.9064	-2.0983	0
0.26183	0.24431		-0.000359692	0.0027		0.74751	0.75342		0.07186	0.08959		60.1317	0.50026	0
0.02131	0.02103		0.00621	0.00443		0.03003	0.0805		0.04724	0.06403		26.7246	-1.24445	0
-0.01497	-0.01137		-0.000537512	-0.000685736		0.00695	0.06886		0.05116	0.05742		25.833	-1.11444	0
-0.10874	-0.07343		-0.00121	0.00123		-0.11911	-0.05223		-0.03747	-0.04004		37.0364	-3.5761	0
-0.11292	-0.11205		-0.00802	-0.00162		-0.13462	-0.10162		-0.00304	0.00378		-7.52525	1.68159	0
0.22056	0.19971		0.00238	0.00142		0.57793	0.57791		-0.03031	0.00886		-7.30164	-0.59505	0
0.06764	0.12181		-0.00474	-0.00158		0.29036	0.31004		-0.00886	-0.000111689		-2.23889	-0.75668	0
0.17154	0.18497		-0.00162	-0.000222406		0.50257	0.5127		-0.06394	-0.07267		-6.70163	-0.3095	0
			-0.00707	0.00101					-0.0015	0.00609		-6.78785	3.36773	0
			-0.00549	-0.000874151					0.0206	0.00223		4.46762	2.52911	0
			-0.00472	0.000268194					0.03381	0.01059		6.62315	1.19288	0
			0.00446	0.0069					0.18324	0.25858		-20.3452	-2.32703	0
			0.00321	0.00577					0.21096	0.28101		-3.27322	3.75225	0
			0.00315	0.00228					0.07811	0.13439		-7.36778	-1.99442	0
			-0.00376	-0.0054					0.10254	0.13508		-8.21046	-2.50342	0
			0.00503	-0.000866228					-0.03374	0.01504		62.823	6.42839	0
			0.00122	-0.00235					0.07447	0.12		-30.1296	-3.01489	0
			4.41056e-05	0.000412015					0.08863	0.16158		-6.85166	0.05393	1
			0.00457	0.00365					0.14039	0.21695		-1.26965	-2.78794	0
			0.00472	0.00631					0.23205	0.32461		-10.1046	-0.32516	0
			0.0054	0.00179					0.24209	0.31558		23.2229	-1.45359	1
			7.26369e-05	-0.000745615					-0.06012	-0.01405		14.7431	-4.40382	1
			-0.00793	-0.00219					0.000730468	0.05851		-3.46883	-2.60403	1
			0.0063	0.004					0.24262	0.21785		-15.3258	-2.02502	1
			0.00436	0.00415					0.21957	0.23123		34.8901	7.50287	1
			0.0011	-0.00311					0.01039	-0.01737		1.71464	2.54986	1
			-0.000821104	-0.00467					0.0672	0.04144		4.4545	4.44889	1
			-0.000153757	-0.002					-0.05163	0.0332		6.52546	-1.68505	1
			-0.00147	0.00024165					-0.02068	0.08983		41.0365	2.18654	1
			-0.000548643	-0.00473					-0.08108	0.02783		54.4082	4.14318	0
			-0.00243	-0.0025					-0.05673	0.06118		25.9132	4.98567	0
			-0.000423477	-0.00272					0.15074	0.12268		-18.8172	-1.30859	0
			-0.000426767	-0.00108					0.14288	0.1361		9.34451	-1.79054	0
			-0.00537	0.00472					-0.00484	0.06422		-18.1653	5.43398	0
			-0.00231	-0.00142					0.12149	0.05782		-35.2356	-5.63917	0
			-0.000560402	-0.00153					-0.07238	0.05521		19.0234	-1.44577	0
			-0.00276	-0.00219					-0.08521	-0.00413		8.98026	3.85543	0
			0.00108	-0.00509					-0.0583	0.0509		-8.06723	-0.74016	0
			-0.000831716	-0.00532					-0.03886	0.07239		0.71047	-1.03719	0
			0.000179955	0.00704					0.07894	0.14584		-0.19837	-2.16566	0
			0.00149	0.00609					0.18275	0.24865		35.1009	1.7057	0
			-0.003	0.004					0.11551	0.1243		-2.45029	3.76641	0
			-0.00189	0.002					0.13787	0.18087		-2.00738	2.67973	0
			0.00114	0.00663					0.1463	0.18937		-4.00122	0.09197	0
			-0.00188	0.00304					0.11489	0.14227		11.2566	-2.99117	0
			-0.00639	0.00219					-0.0745	0.00665		-14.7291	-1.83017	0
			-0.00355	0.00363					0.12178	0.20353		-2.94738	-0.72354	0
			-0.00382	0.0017					-0.07326	-0.0108		4.0151	0.92858	0
			0.00459	0.00862					0.00611	0.10702		48.9548	0.25971	1
			0.00373	0.0088					0.0273	0.13747		-9.83856	-0.3197	0
			0.00204	0.00835					0.04168	0.17228		26.3631	3.8779	0
			-0.00113	-0.00341					0.06771	0.13352		-29.3737	1.33692	1
			0.000647533	-0.00133					0.16811	0.25714		3.90083	0.89237	0
			0.00349	0.00398					0.07566	0.17133		36.1612	3.27313	0
			0.00263	0.00601					0.12852	0.22962		-49.1201	-2.70356	0
			0.00607	0.00896					0.00331	0.02435		-1.84831	1.03788	0
			0.00529	0.007					0.01298	0.07044		-26.2307	0.32852	0
			-0.00186	0.00272					-0.03948	0.07306		-43.0524	-8.38212	0
			0.0021	0.00447					0.08374	0.18564		6.69789	-0.83485	0
			0.00437	0.00967					0.08694	0.13275		-40.1298	4.3037	1
			-0.000310905	0.00364					-0.01016	0.07214		39.223	1.86253	0
			0.00682	0.00596					0.09373	0.11141		8.1119	-1.54303	0
			0.00905	0.00615					0.10674	0.09379		-5.26961	0.7217	0
			0.00295	0.00261					-0.09433	-0.06752		17.9132	3.66474	0
			0.00136	0.00248					-0.01774	0.01132		-4.2523	-2.67151	0
			0.00177	0.000406677					0.02685	0.09835		-17.4407	3.04004	0
			-0.00284	0.00182					0.10543	0.20855		-10.0322	8.08621	1
			0.00861	0.01071					0.10383	0.07111		-21.825	0.86848	0
			0.00819	0.00538					0.07744	0.03558		-5.18139	2.42462	0
			0.00136	-0.00401					0.09066	0.15991		-11.6001	-2.53985	1
			0.00572	0.00146					0.19598	0.21161		-2.29996	-3.88347	0
			-0.00166	-0.000466459					0.01896	0.08844		3.08828	0.33685	1
			0.00214	0.00101					0.12418	0.17227		-13.9471	-0.72925	1
			0.00874	0.01268					0.13661	0.17476		19.9374	1.08034	0
			0.01027	0.01022					0.20895	0.2414		-34.3342	-0.000552852	1
			-0.0035	0.00167					-0.05935	-0.02276		6.42695	2.14603	0
			-0.00188	-0.0012					-0.09044	-0.04349		-3.718	4.14267	0
			0.00565	0.00913					0.08842	0.13354		-3.55307	5.61414	0
			0.00285	0.00571					0.07859	0.11103		-25.5551	-5.3634	0
			0.00132	0.0065					0.04704	0.0917		44.0106	4.91687	0
			0.00592	0.000920035					0.13638	0.15811		10.3114	-0.44319	0
			0.00482	-0.00278					0.07098	0.09626		45.993	2.08343	1
			0.0046	0.00689					0.15858	0.2184		-8.63645	0.56887	0
			0.01418	0.01247					0.23641	0.24536		-15.8859	-0.05615	1
			0.01384	0.01472					0.27573	0.26667		2.31498	-0.22052	1
			0.00978	0.0078					0.14637	0.18565		0.87752	1.71374	0
			0.013	0.00737					0.213	0.25237		-10.0497	-6.28729	0
			0.00997	0.01294					0.12709	0.2082		13.5922	-1.29643	0
			0.00704	0.00157					0.16832	0.16212		-13.4086	1.82231	0
			0.00368	0.00692					0.03737	0.00997		-47.746	-2.92077	0
			0.00275	0.00659					0.08156	0.04357		-0.18281	-3.08609	0
			-0.000461161	0.00435					-0.14841	-0.01846		-14.5635	-0.69979	0
			-0.00344	0.00735					-0.08289	0.06915		0.72417	1.93554	1
			0.0096	0.01113					-0.03084	-0.01136		10.718	4.1841	0
			0.00084982	0.00851					-0.01919	0.05158		66.768	4.008	0
			0.00299	0.0028					0.08761	0.05709		12.4567	4.03015	0
			0.00536	-0.00133					0.05637	-0.02318		59.31	0.55489	0
			0.00201	0.00279					0.08743	0.05369		-16.2474	-4.14959	0
			0.00394	0.000779781					0.10853	0.0589		-2.34437	-1.08733	0
			-0.00175	0.00581					0.04774	0.01288		-7.06676	-1.82927	0
			0.00148	0.00345					0.03178	-0.00533		-19.2292	2.61747	0
			0.000605151	-2.47264e-05					-0.0186	-0.04526		1.53604	2.45273	0
			-0.00105	-0.00385					-0.02466	-0.03443		12.7053	-0.28878	0
			-0.00155	0.00193					0.07527	0.08332		-2.31989	0.33415	0
			0.00265	0.00151					0.10192	0.06273		-20.5974	-0.14224	0
			0.00838	0.01184					0.14795	0.1397		-25.3618	-1.03097	0
			0.00496	0.00756					0.16392	0.10957		15.7715	-0.10272	0
			0.00527	0.00379					0.14768	0.18855		-2.18813	1.12806	1
			0.00865	0.00936					0.25829	0.28003		-3.00331	-1.46164	0
			-0.00153	0.00314					0.01614	0.02937		-26.3445	-2.54461	0
			0.00294	0.00377					0.07269	0.04254		-30.0949	0.07853	0
			-0.00521	-0.00206					-0.0655	-0.03029		-9.77974	0.03831	0
			-0.0056	-0.00165					0.00161	0.01407		-6.27056	1.24766	0
			0.00929	0.01131					0.1493	0.19414		-17.4235	-2.77679	1
			0.00246	0.0061					0.10728	0.15537		-34.9119	-5.6339	0
			-0.0019	0.00362					0.01421	0.02487		1.21144	-1.06854	1
			-0.00213	-0.00284					-0.00325	-0.04106		-18.2039	-2.48812	1
			0.01057	0.00851					0.03974	-0.00488		-23.016	-0.45548	1
			0.00616	0.00206					0.06163	-0.00023605		-23.0812	-3.68979	1
			0.00201	0.00129					-0.06388	-0.02111		-10.9068	-2.88818	1
			-0.000403652	-0.00305					-0.0075	-0.00624		79.1936	2.25111	0
			0.00687	0.00691					0.00799	0.01805		21.6812	-2.02594	0
			0.00521	0.00305					0.03096	0.03484		-0.22484	-2.57815	0
			0.01042	0.01363					0.16511	0.1844		35.9052	0.21555	0
			0.00969	0.01204					0.17661	0.19646		-19.8546	-0.02682	0
			0.00228	0.0062					0.12986	0.19162		30.2755	-0.05647	1
			0.00216	0.00671					0.07524	0.17138		62.2866	0.00838	1
			0.000138672	0.00541					0.14271	0.18113		16.412	-0.76751	0
			-0.000364082	0.00166					0.12801	0.16757		15.0128	-1.85353	0
			-0.000830079	0.00385					-0.01153	0.04222		3.54906	4.54099	0
			0.00169	0.00505					0.01344	0.03753		-11.228	3.47082	1
			-0.00276	-0.00184					-0.10511	-0.00163		2.22385	-1.64134	0
			-0.00207	-0.00227					-0.09193	0.01936		-16.0249	-1.67986	0
			0.00103	0.00171					0.02966	0.07417		-36.928	2.90332	0
			-0.0019	-0.000436527					0.0076	0.0525		-19.8368	-2.55213	0
			0.00116	0.00682					0.02631	0.06515		-5.08114	0.86184	1
			-0.00144	0.00234					0.05176	0.07045		-18.2787	-0.01481	0
			-0.00668	-0.00217					-0.13431	-0.15029		22.6309	1.58033	0
			-0.00626	-0.00183					-0.04099	-0.05011		-3.00011	2.274	0
			-0.000512715	0.00425					-0.00216	-0.00934		5.63446	1.31321	0
			-0.00344	-0.000797714					0.00377	-0.005		49.009	-0.81367	0
			-0.000610751	0.00429					0.09998	0.10783		-13.4045	1.08246	0
			-0.00119	0.00388					0.09661	0.11295		-0.79108	4.06566	0
			-0.00189	-0.00151					0.00356	-0.06474		-8.22019	7.85492	0
			-0.00331	-0.00339					0.03236	-0.00559		-10.8863	-1.8334	0
			0.00806	0.00884					0.21678	0.24369		56.9045	-1.21722	0
			0.0074	0.00752					0.20986	0.23615		26.673	2.12861	1
			0.00437	-0.00361					0.00745	-0.01313		-26.331	-2.7875	0
			0.00613	0.00489					0.15417	0.19063		-30.059	-4.13864	0
			0.00481	0.00304					0.08949	0.07937		-14.7869	-3.3493	0
			-0.00112	-5.56067e-05					0.01635	-0.00949		-6.06054	-1.09087	0
			0.01433	0.01297					0.18311	0.20698		76.452	0.2934	1
			0.01125	0.01292					0.21858	0.23324		-7.6313	-0.73258	0
			0.00216	0.000651225					0.01755	-0.05191		30.9091	1.13297	0
			-0.000913136	-0.00478					0.02868	-0.04764		-26.1524	-2.29317	0
			0.00504	0.00279					-0.00156	-0.00304		-4.27898	2.60701	0
			-0.000184583	-0.002					0.02674	-0.01279		16.932	-1.81943	0
			0.00677	0.00543					0.21834	0.23672		9.50511	1.26958	0
			0.00343	0.00455					0.21808	0.2179		-17.8148	-1.37047	1
			0.00218	0.00366					-0.06429	-0.08121		0.56711	6.88317	0
			0.00648	0.000964335					-0.07662	-0.07731		-5.44811	-0.75024	1
			0.000770041	-0.00682					-0.18801	-0.16889		9.72786	-1.48884	0
			0.000895106	-0.006					-0.1819	-0.18606		-18.9044	-2.74249	0
			0.00326	0.00229					-0.10933	-0.07001		-25.2336	1.19137	0
			-0.000687336	-0.00499					-0.13857	-0.11646		41.2481	4.37976	0
			-0.00202	-0.000285445					-0.16962	-0.13838		0.00188	2.10841	0
			-0.00173	-0.00322					-0.16287	-0.14208		60.9338	-2.22016	0
			0.00141	-0.00116					-0.12805	-0.09678		22.1764	-4.41763	1
			0.00231	0.000242337					-0.06479	-0.04672		-4.44573	-2.9976	0
			-0.00299	0.00139					-0.15684	-0.11347		33.0597	1.51949	0
			-0.00326	-0.0021					-0.22333	-0.16952		-14.5987	-2.10358	0
			0.000207143	0.00703					-0.06534	-0.04244		4.22076	1.49858	1
			1.83103e-05	0.00242					-0.12646	-0.0963		-15.8403	-1.14696	1
			0.00104	0.00254					-0.07553	-0.01234		20.7546	0.50851	0
			-0.000390119	0.00168					-0.11738	-0.0629		10.8773	-1.50709	0
			0.000612675	0.00489					-0.00957	0.03118		-33.1012	-1.82087	0
			-0.00154	-0.00286					-0.05517	0.00228		-2.28738	2.2014	0
			-0.00188	-0.0048					-0.18459	-0.1468		-16.4097	3.52554	0
			-0.0012	-0.00788					-0.19317	-0.17898		-25.4158	-2.2348	1
			-9.75718e-06	-0.000722882					-0.05221	-0.02679		-12.075	-0.24221	0
			0.00522	0.000933708					0.02035	0.01563		-0.88274	-1.7271	0
			0.00728	0.01026					0.22517	0.28616		-1.82284	-1.95269	0
			0.00421	0.00527					0.26851	0.28176		-1.77916	3.65905	1
			0.00375	0.00677					0.06516	0.17108		-17.7467	0.48135	1
			0.00601	0.00984					0.14684	0.22601		-24.1272	1.37404	0
			0.01095	0.01188					0.25514	0.31408		-4.52695	8.13859	0
			0.01237	0.01271					0.31924	0.37377		13.3154	0.51608	0
			0.01535	0.01213					0.27152	0.30008		34.6238	-2.99997	0
			0.01828	0.01619					0.28528	0.31941		14.2104	-1.95801	0
			0.00214	0.00609					-0.16819	-0.02957		-20.4837	-0.72573	0
			-0.00769	-0.00544					-0.17317	-0.02234		-9.61157	0.47205	0
			0.000851267	-0.00246					-0.16022	-0.13755		-17.3572	0.53392	0
			-0.00883	-0.01119					-0.11789	-0.09055		-21.2074	-1.65243	0
			-1.98221e-05	0.00225					-0.03446	0.09542		11.6661	8.15699	1
			-0.0022	0.00136					0.009	0.12908		-8.94577	0.0827	0
			-0.00498	-0.00122					-0.18412	-0.1097		14.3618	0.59181	0
			-0.01128	-0.00764					-0.18922	-0.09608		-16.7264	-0.2006	0
			-0.00107	0.00471					-0.20857	-0.12714		47.7992	2.63124	0
			-0.00483	-0.00564					-0.16104	-0.07006		-27.9611	-1.43141	1
			-0.000977596	-0.00635					-0.04924	-0.05795		-5.12912	2.80665	0
			-0.00922	-0.01175					-0.07286	-0.06344		-8.2467	5.6711	0
			0.00034349	0.00228					-0.16799	-0.14872		-3.27731	-2.5165	0
			-0.0075	-0.00718					-0.1379	-0.12122		0.19354	-0.88593	1
			-0.000588789	-0.00276					-0.13579	-0.12331		-29.4875	0.17542	1
			-0.00514	-0.00619					-0.17101	-0.20905		8.1084	2.76454	0
			-0.00467	-0.0011					-0.12461	-0.12499		8.01224	-2.00621	0
			0.000466391	-0.00136					-0.08602	-0.16194		0.37613	-0.24583	0
			-0.00142	-0.000308142					-0.07099	-0.05692		3.47302	4.20309	1
			-0.00419	-0.00231					-0.0169	-0.02237		-18.2892	-0.18476	0
			-0.00206	-0.00265					-0.14097	-0.16314		8.40717	-1.59931	0
			-0.00561	-0.00606					-0.0466	-0.09303		61.8024	-3.1683	1
			0.00225	-0.000744971					-0.05039	-0.09569		-23.7947	-4.2109	0
			-0.00303	-0.00262					0.07312	0.04809		-4.59687	2.66954	1
			-0.00319	0.00165					-0.06156	-0.06415		-29.1322	1.83884	0
			-0.00572	-0.00206					-0.05869	0.01217		-13.075	-1.6291	0
			-0.00195	-0.00332					-0.19558	-0.23338		-32.8165	-2.97566	0
			-0.00899	-0.01064					-0.17036	-0.2104		51.579	-3.98393	0
			0.00394	0.00224					0.21265	0.25622		29.9433	-0.99867	0
			0.00276	0.00259					0.22707	0.20477		-6.98898	4.88265	0
			0.00432	0.00976					0.09598	0.1996		-11.2434	-0.11811	0
			0.000796599	0.00495					0.07298	0.16829		-27.5743	-1.61959	0
			-0.00546	-0.00727					0.000947889	0.04227		-20.139	-3.0927	1
			-0.0047	-0.00394					0.00872	-0.06755		-19.3264	-0.41153	0
			0.00173	-8.54178e-05					0.13081	0.12494		-19.909	1.91095	1
			0.00373	0.00241					0.12004	0.11173		-6.9766	-1.26443	0
			-0.000557887	0.000913552					0.14936	0.16258		4.01883	0.67866	0
			0.00112	0.00524					0.15224	0.1724		-5.94262	-1.53982	0
			0.00647	0.01406					0.18448	0.26		8.89949	-0.11967	0
			0.00924	0.01542					0.17402	0.24398		-2.88984	-0.62763	0
			-0.00302	-0.01283					-0.15388	-0.16728		16.3814	-2.20921	1
			-0.00283	-0.00981					-0.05884	-0.13588		-37.152	2.62401	0
			0.00348	0.00195					0.08694	0.17451		23.4928	5.11875	0
			-0.000270433	-0.0029					0.02958	0.00902		-23.7873	-0.7342	0
			0.000689345	-0.000942443					-0.12344	-0.1103		2.50134	-2.37799	0
			-0.00269	-0.00255					-0.14947	-0.16851		-15.6929	4.09256	0
			0.000907369	-0.00703					-0.01939	-0.05701		-25.2291	-3.44534	0
			-0.000662915	-0.00808					-0.04519	-0.12442		-21.5109	-2.92076	0
			-0.000714338	-0.00292					0.11074	0.12224		5.7204	-1.47009	0
			-0.00197	-0.00706					0.01574	0.00907		-5.11182	3.9019	0
			0.00364	0.000789917					0.19715	0.17378		7.65346	2.78081	1
			0.00377	-0.00324					0.16402	0.07917		7.41543	0.36242	1
			0.00112	-0.00556					-0.01634	-0.02394		-19.2038	1.70347	1
			0.0021	-0.00483					-0.00273	-0.05106		-31.1917	-0.14816	1
			0.00177	0.00337					0.08072	0.11878		-26.9991	0.66835	0
			0.00364	-0.000750365					0.02634	0.02622		-6.37372	-4.32868	0
			0.00366	0.000256447					0.06352	0.09424		-6.90196	-0.12153	1
			0.00357	-0.000710219					0.03541	0.02524		12.4589	1.6185	1
			0.000730818	-0.00229					-0.07428	-0.00719		-3.15712	-1.75603	1
			-0.00323	-0.00216					-0.0854	-0.09344		-47.3817	-3.86402	0
			0.000930549	-0.00264					-0.05797	0.01566		-25.2218	-2.10528	0
			-0.000868225	0.000394354					-0.07864	-0.05147		-19.7901	-2.18762	0
			-0.00263	-0.00195					-0.08871	-0.10355		10.0831	-3.00395	0
			-0.00379	-0.00101					-0.07851	-0.12996		-34.0437	-0.19843	0
			0.00148	-0.00458					-0.02943	-0.05604		-4.68849	-3.85166	0
			-0.00487	-0.00798					-0.05849	-0.08768		30.0138	1.36085	0
			0.0075	0.01035					0.23479	0.30973		9.4522	-0.84244	0
			0.00725	0.01084					0.24885	0.29763		0.72427	0.11977	0
			0.00358	0.00742					0.06541	0.16911		3.8949	-1.37966	0
			-0.00427	-0.00346					0.03042	0.07176		-8.13611	1.81362	0
			0.00329	-1.06586e-05					0.01051	0.0192		-15.2628	-4.58317	0
			0.000615765	-0.000282122					0.022	0.02414		-3.03937	-3.19697	0
			0.000747974	0.00435					0.1107	0.22219		22.5653	-5.71282	0
			0.00403	0.00785					0.14609	0.24478		-8.51072	0.40567	0
			0.00673	0.01139					0.26778	0.35673		-0.41056	-1.83718	0
			0.00645	0.00642					0.20317	0.28226		11.9427	-0.29745	0
			-0.00122	-0.000536691					-0.09637	-0.000324878		10.9686	0.10701	0
			-0.00574	-0.0012					-0.10825	-0.02964		16.3347	4.1062	1
			0.0059	0.00884					0.20184	0.25444		32.4035	-0.96363	1
			0.00539	0.00883					0.2043	0.26249		0.61129	-0.6418	1
			0.00137	0.000809905					0.05114	0.05093		-26.8148	-1.56307	1
			0.00649	-0.000391321					0.08535	0.01688		-5.86462	-0.66192	1
			0.00348	0.0072					0.03582	0.13592		-21.5408	-3.74862	0
			0.00243	0.00442					0.04918	0.09964		-26.1348	1.04759	0
			0.00404	0.000777835					0.04756	0.17766		30.5517	-1.46642	0
			0.000679302	0.000276988					0.07918	0.18051		-1.88397	-1.42263	0
			-0.00142	-0.00543					0.09113	0.04932		-11.9076	1.02012	0
			0.00211	0.000153621					0.14458	0.08873		18.7015	-1.05936	0
			-0.00177	-0.000480421					0.07029	0.10378		6.48923	2.39843	1
			-0.00169	-0.00408					0.05389	-0.00781		27.3885	4.63558	0
			0.00263	0.00348					-0.0327	0.12427		-14.189	-1.49236	1
			-0.00364	0.000962773					-0.08431	-0.00589		-20.8518	-4.06552	0
			0.00335	0.00184					0.06573	0.19274		-15.1695	2.66975	1
			0.00421	0.00363					0.08387	0.20704		-35.636	-1.58894	0
			0.00481	0.00763					0.0977	0.22972		-9.56919	-4.67821	1
			0.00715	0.01289					0.1457	0.29194		10.9833	-0.0829	1
			0.00177	0.00517					0.11688	0.11819		-10.9922	1.18266	0
			-0.000924424	0.00482					0.18329	0.17439		-13.6253	-2.68358	0
			0.00304	0.00603					0.12775	0.13628		-23.782	-4.15181	0
			-0.00042526	0.00364					0.10162	0.09271		4.63871	0.35391	0
			-0.00355	-0.002					-0.07808	0.02021		-20.3678	-3.16286	0
			-0.00187	0.00527					0.16309	0.19644		-10.3287	1.11189	0
			0.00302	0.00385					-0.06983	0.06542		4.78624	-3.78735	0
			0.0049	0.00997					-0.03437	0.13388		7.29524	2.58308	1
			0.00687	0.00965					0.05239	0.20417		16.1711	-2.00226	0
			0.00367	0.00935					0.03178	0.16266		-7.69112	1.39748	1
			-0.00050818	0.00174					0.08962	0.1683		-7.61889	1.94152	0
			-0.00227	-0.00223					0.08372	0.17063		-16.3581	-2.95162	0
			0.00485	0.00973					0.09437	0.23172		4.60179	-1.45905	1
			0.00218	0.01091					0.08377	0.24192		-14.5873	1.34736	0
			0.00967	0.00649					0.04774	0.06094		41.9075	2.61646	1
			0.00891	0.00338					-0.03798	0.00337		-9.90115	-0.47095	1
			0.000523674	0.00561					0.00584	0.15993		-24.9058	1.8675	0
			0.00224	0.00643					0.0247	0.12666		-32.224	0.45953	0
			0.00997	0.00235					0.16399	0.19902		19.0536	-0.75406	0
			0.00545	0.00449					0.06704	0.16756		-28.6944	-1.68973	1
			0.0099	0.00432					0.17621	0.17972		2.06528	7.78914	0
			0.00772	0.00257					0.13488	0.10955		-17.411	-1.57807	0
			0.00268	0.000105918					-0.12377	-0.03483		33.9439	0.6225	0
			0.00385	0.00133					-0.07369	0.00383		10.1966	-1.73627	0
			-0.00135	0.00487					0.04163	0.11743		6.73909	-1.70743	0
			-0.00253	0.00457					0.04961	0.16479		11.2737	-0.5096	1
			0.00753	0.00598					0.13832	0.12579		35.5739	3.91523	0
			0.00641	0.000751672					0.05981	0.04574		-10.1457	-2.16248	0
			-0.000286791	-0.00205					0.19201	0.24351		-8.07397	0.59002	0
			0.00134	-0.00426					0.16807	0.17371		-8.37968	-5.65494	1
			-0.00126	-0.00329					0.13677	0.14319		-37.231	-2.39366	1
			0.00201	-0.00108					0.12022	0.13789		-10.5832	-1.67476	0
			0.01369	0.00956					0.23612	0.28366		-5.09105	-1.14053	0
			0.01711	0.00957					0.2966	0.33498		-17.8175	-1.82086	1
			0.00391	0.0052					-0.14925	-0.09415		-7.91599	3.31816	0
			0.00576	0.00456					-0.10956	-0.03735		23.3594	-2.08024	1
			0.01255	0.00784					0.08226	0.13164		-15.3318	-3.99727	1
			0.0111	0.00946					0.09411	0.13642		1.30623	-1.2162	1
			0.00291	0.00256					0.12053	0.20214		-34.2797	-2.58763	1
			0.00998	-0.000702404					0.1599	0.19864		-19.3372	-2.05098	1
			0.0079	0.00142					0.14597	0.21871		-4.921	-4.66982	1
			0.00998	0.00702					0.2232	0.29183		-5.41345	-0.31428	1
			0.01618	0.01261					0.31763	0.34546		-14.9318	3.32142	0
			0.01613	0.01659					0.333	0.34416		23.8877	0.18754	0
			0.01243	0.00785					0.2016	0.28948		-19.3004	-2.49786	0
			0.01733	0.01402					0.20707	0.31125		0.6754	4.65055	0
			0.01112	0.00839					0.14046	0.24428		-15.2429	-1.19624	1
			0.01422	0.00621					0.12591	0.16371		20.1095	-3.28324	0
			0.00601	0.00503					0.05926	0.05693		-3.12259	-3.59944	0
			0.0057	0.01096					0.1205	0.09775		10.7578	0.15081	0
			0.00141	0.0011					-0.05585	0.0667		-36.1041	-0.36717	0
			0.00146	0.0061					-0.15065	-0.000548484		-31.0125	-3.12481	0
			0.00686	0.00279					-0.02318	0.03753		-11.4206	2.69654	0
			0.0042	0.00668					-0.05766	-0.01048		19.8029	2.70036	1
			-0.00199	0.000372621					-0.03332	-0.03247		0.44775	0.07678	1
			0.00297	-0.00277					-0.0316	-0.08092		-6.46367	2.50827	0
			-0.00116	-0.00224					0.02355	-0.00371		29.8513	-2.82752	0
			-0.00181	-0.00114					-0.01057	-0.02669		-13.7893	-1.02551	0
			0.00264	0.00223					-0.02458	-0.02044		-9.24921	0.713	0
			-0.000661302	-0.000110993					-0.0843	-0.10679		-15.754	-0.42381	0
			-0.00107	-0.000884722					-0.0634	-0.07253		-16.6488	-2.9483	0
			0.00206	-0.00118					-0.04101	-0.03512		2.27384	-0.68772	0
			-0.00195	0.000553515					-0.01409	0.00571		28.8195	-1.05584	0
			0.00205	-0.00355					-0.03821	-0.05771		10.3571	-0.38625	0
			0.00946	0.01061					0.21118	0.21551		10.9427	3.0487	0
			0.00461	0.00898					0.19718	0.18848		47.0647	2.7145	0
			0.00118	8.92766e-05					0.14659	0.17751		-20.8049	1.41556	1
			0.00174	0.00174					0.14936	0.1669		2.90537	-0.63358	0
			-0.00465	-0.00469					-0.00212	0.00637		4.13492	-1.43609	1
			-0.0042	-0.00652					-0.05184	-0.07847		-5.95289	-0.24857	0
			-0.000526364	-0.00645					-0.0983	-0.1102		-35.8853	-2.09491	0
			-0.00576	-0.00673					-0.13059	-0.16204		-26.5955	2.87009	1
			0.01037	0.01245					0.18975	0.27093		18.5665	1.53468	1
			0.00349	0.00627					0.04221	0.10146		-9.84749	-0.24443	0
			-0.000388615	0.000587233					-0.01563	-0.01446		-7.5872	0.25079	0
			-0.00226	-0.00187					-0.00358	-0.04925		9.43321	2.59315	0
			0.00221	0.00132					0.03864	0.01583		33.6552	1.90348	0
			-0.00233	-0.00347					0.000831425	-0.03914		-12.4604	2.53992	0
			6.01543e-05	-0.000320772					-0.06021	-0.00191		17.8416	-1.66913	0
			0.000174966	-0.000334781					-0.03865	-0.00677		-10.8913	-1.07194	0
			0.00669	0.0055					-0.03629	-0.02593		5.86067	-0.32302	1
			0.00428	0.00327					-0.06391	-0.06903		13.0326	1.4322	0
			0.00813	0.01362					0.16791	0.22556		9.13521	1.20934	1
			0.00611	0.01124					0.1515	0.18962		-11.2987	-3.73309	1
			0.00468	0.01275					0.10656	0.21757		18.5115	-0.50849	1
			0.00475	0.01128					0.10209	0.199		-15.3913	-0.82949	1
			0.00353	0.00811					0.09719	0.12184		-9.8725	-0.51602	0
			0.00185	0.00239					0.12271	0.09768		21.4965	3.45201	0
			0.00197	0.00658					-0.02308	0.03337		2.89077	-3.88823	0
			0.00381	0.00397					-0.02305	-0.00633		-17.9452	-1.29291	0
			0.00148	0.00491					-0.04735	0.0722		-31.6297	-0.48537	0
			0.00286	0.00355					-0.000713818	0.09658		-12.0741	3.18882	0
			0.00175	0.00479					0.04783	0.07614		-14.1377	3.91913	0
			-0.00131	0.00112					0.05212	0.05728		-14.3094	1.30411	1
			-0.00104	0.00488					-0.03803	0.02328		-15.225	-1.80971	1
			-0.00229	0.00669					0.00135	0.02461		-6.55071	0.58124	1
			-0.01013	-0.01224					-0.13763	-0.21714		6.30194	-0.52879	0
			-0.00841	-0.00836					-0.09748	-0.17902		-7.56097	-2.11022	0
			0.000465168	0.000442277					-0.03331	-0.04726		-17.2313	2.03004	1
			-0.0023	-0.00152					-0.0213	-0.05288		-17.3658	-0.06587	1
			-0.00377	0.00154					0.08264	0.06973		-8.76362	-3.16316	0
			0.00134	0.00402					0.09381	0.09198		-1.9362	1.68201	0
			-0.00628	-0.0094					-0.05445	-0.14853		4.84142	2.57496	0
			-0.00261	-0.00521					-0.03588	-0.10683		-22.4233	2.05768	0
			0.00572	0.01309					0.1862	0.24586		-14.0055	-0.58745	0
			0.00479	0.00955					0.14924	0.19606		-50.7643	-7.5714	0
			0.00143	-0.0027					-0.000350085	-0.05365		4.38773	-3.77789	1
			0.00793	0.00908					0.17539	0.17753		9.0365	-0.53032	0
			0.000705692	0.00135					0.06289	0.00478		6.81946	6.64574	0
			-0.00568	-0.0053					-0.09429	-0.1946		44.7185	-2.55059	0
			0.01475	0.01573					0.21875	0.25252		-11.3752	2.99329	0
			0.01409	0.01615					0.21861	0.25317		38.4704	0.22192	0
			-0.000339255	-0.00406					-0.00424	-0.11507		47.4704	-2.4228	0
			-0.00194	-0.0057					-0.00335	-0.10835		12.8324	-0.26726	0
			0.00347	0.000948739					-0.01496	-0.03045		59.6899	2.97218	0
			-0.000225557	-0.00223					-0.05638	-0.11579		-8.06939	5.3948	0
			0.01011	0.01148					0.26314	0.26622		56.2692	-1.25688	1
			0.00415	0.00724					0.22362	0.18248		-1.10503	-2.99416	1
			0.00495	0.00817					-0.09529	-0.08314		-18.4593	1.73806	0
			0.00472	0.00102					-0.10251	-0.06305		-0.61349	0.58535	0
			-0.00196	-0.00377					-0.20633	-0.20294		28.6438	0.6906	0
			-5.69495e-05	-0.00299					-0.20106	-0.21601		-17.9172	0.73063	0
			0.00362	0.00353					-0.10226	-0.06662		59.6922	4.1325	0
			0.00131	-0.00125					-0.1182	-0.1153		15.5863	-4.50906	1
			0.000958177	0.00369					-0.19738	-0.18001		73.245	10.3393	0
			0.00319	0.0011					-0.17189	-0.1548		6.00248	-0.15831	0
			0.00174	0.00252					-0.16994	-0.14443		7.14202	4.53582	0
			0.0038	0.00251					-0.14058	-0.13392		-18.5312	1.85628	1
			7.12869e-05	-0.000152137					-0.19798	-0.19144		0.66063	1.14513	0
			0.000550885	-0.00161					-0.19208	-0.15339		-55.8692	-1.1237	0
			0.00688	0.0047					-0.03434	-0.01244		-5.87108	0.19665	1
			0.0051	0.00428					-0.0429	-0.01167		35.2567	-1.47727	0
			0.000173864	-0.000274857					-0.13354	-0.08118		-7.53713	-1.63244	1
			-0.000103025	0.00198					-0.12076	-0.06086		30.0144	-3.56041	1
			0.00317	0.00241					-0.15995	-0.08981		9.18482	-1.5517	0
			0.00178	-0.000772913					-0.13272	-0.03997		-5.96385	3.34779	0
			0.000183266	4.86788e-05					-0.22362	-0.21453		-10.9223	1.58854	0
			0.000509234	-0.00181					-0.22152	-0.21932		-0.19501	1.62887	1
			0.000706007	0.00178					-0.07685	-0.05711		-0.07444	0.04743	0
			0.0067	0.00626					0.01427	0.0095		13.2873	3.65487	0
			0.01573	0.01482					0.30535	0.39418		-30.7743	-2.88152	0
			0.01082	0.01392					0.31114	0.36288		-9.01719	-0.43474	0
			0.01051	0.00968					0.15774	0.30024		0.32243	-0.97309	1
			0.01605	0.01791					0.221	0.31944		-26.9727	-2.93779	0
			0.01587	0.01488					0.34529	0.44091		23.4025	4.20564	0
			0.01442	0.01712					0.3704	0.47022		-11.9725	-0.5558	0
			0.01215	0.01005					0.32267	0.36455		-1.62714	-0.88119	1
			0.0158	0.01426					0.31804	0.37806		-4.10392	5.88763	0
			-0.00338	0.000929031					-0.11526	-0.00288		-45.392	-2.92653	0
			-0.00613	-0.000193998					-0.12664	-0.06113		-3.98441	-2.09387	0
			-0.00303	-0.00544					-0.10435	-0.07156		6.54758	5.0823	0
			-0.00471	-0.00927					-0.11014	-0.11351		-26.2272	4.18556	0
			-0.00118	0.000199568					0.04025	0.1066		-7.87945	1.34069	0
			0.00202	0.00766					0.07809	0.13969		-12.223	-1.21519	1
			-0.0074	-0.00367					-0.16678	-0.09104		11.206	1.43942	0
			-0.00898	-0.00768					-0.1749	-0.15067		14.9776	-5.1723	0
			-0.00454	-0.00197					-0.14567	-0.09152		-22.0878	-0.86778	0
			-0.00611	-0.00614					-0.14673	-0.10575		14.338	0.8519	0
			-0.00378	-0.00788					-0.02305	-0.01511		3.85524	0.61327	0
			-0.0051	-0.00803					-0.05397	-0.04832		-8.35175	-4.18772	0
			-0.00295	0.00195					-0.03396	-0.04222		-15.0191	-0.29069	0
			-0.00746	-0.00455					-0.09127	-0.13223		8.44763	0.20594	0
			-0.00624	-0.00685					-0.10563	-0.13788		-11.355	-0.81621	0
			-0.00975	-0.0063					-0.18559	-0.20282		46.1641	-0.72844	1
			-0.00339	-0.00319					-0.06566	-0.0986		-27.6856	0.13513	1
			-0.000513178	0.00101					-0.07469	-0.1208		-41.5904	0.03787	0
			-0.00494	-0.000248068					0.05789	0.05375		-28.0224	0.57532	1
			-0.00865	-0.00299					0.03686	-0.00441		19.5315	-1.45465	0
			-0.00156	-0.00378					-0.05774	-0.10364		-21.7066	3.73575	1
			-0.00453	-0.00265					-0.02132	-0.07226		28.012	-4.39366	1
			0.00199	7.9506e-05					0.07997	0.0379		-8.01036	-0.10045	0
			-0.00371	0.00154					0.07642	0.06068		29.2691	-3.00672	0
			-0.00090041	0.00157					0.06158	0.03498		-8.21233	0.27622	0
			-0.00638	-0.00213					-0.02687	-0.00802		-3.0765	-0.63097	0
			-0.00722	-0.00462					-0.11417	-0.17589		-11.2856	-2.42426	0
			-0.01129	-0.00749					-0.16091	-0.21722		-16.0415	-1.48145	1
			-0.00265	-0.00256					-0.00854	0.08155		-8.6082	-2.60899	0
			0.0037	0.00482					-0.11832	-0.05759		9.47063	2.64502	1
			0.00105	0.002					-0.07385	-0.0208		-7.18697	4.97077	0
			0.00706	0.00201					0.24248	0.22414		-11.4219	-2.51809	0
			-0.000541706	-0.00538					0.28405	0.21818		-32.5163	-1.55896	0
			0.00757	0.000257491					0.28443	0.23146		11.5037	2.68361	0
			0.00567	-0.0016					0.3068	0.23936		-10.4857	-2.11396	1
			-0.000823977	0.00315					-0.08352	0.00361		14.5109	-0.53567	0
			-0.00452	-9.12765e-05					-0.08595	0.04642		29.118	-2.27494	1
			-0.00257	2.86264e-05					-0.22301	-0.13063		-9.68622	-5.79759	1
			-0.00266	0.000117535					-0.2219	-0.10535		7.18595	0.49462	0
			0.00514	0.00532					0.10918	0.07187		-27.3154	-0.18509	1
			-0.00171	0.00108					0.08453	0.10071		15.7046	-0.29573	0
			0.00104	-0.00157					0.0687	0.07298		15.3742	3.43192	1
			0.000610712	0.00182					0.26997	0.25885		0.208	-0.0416	0
			-0.0022	-0.00232					-0.00173	-0.01339		2.94699	-0.14784	0
			-0.0024	-0.00011102					0.0678	0.11708		-17.384	-1.04366	0
			-2.34136e-05	-0.000609466					0.18511	0.15725		-13.0005	0.64921	0
			0.00165	0.000678383					0.20263	0.22886		-35.354	-0.97088	0
			-0.000815626	0.00528					-0.04297	-0.03724		-3.25789	-1.56146	1
			-0.00527	0.000356637					0.05548	0.11156		-0.56618	0.07846	0
			0.00423	-0.000701066					0.12194	0.09267		12.3105	-0.37191	0
			-0.00254	-0.00242					0.22204	0.1824		-6.26214	2.96638	1
			-0.00836	-0.00581					-0.1453	-0.09755		48.9863	-1.31081	1
			-0.0073	-0.00346					-0.09522	-0.01827		-13.4686	-2.5829	1
			0.00078874	-0.000950316					0.20862	0.19421		-6.25595	-0.00631	1
			-0.000920716	0.00119					0.31647	0.30119		-25.6017	-0.24331	1
			0.00466	0.00274					0.23257	0.17593		-13.1307	1.41255	0
			-2.14084e-06	-0.00258					0.26086	0.25277		-7.2277	1.86586	0
			0.00515	0.00783					0.116	0.1216		-15.1273	1.30353	0
			0.00322	0.00389					0.22843	0.21693		-9.02662	-0.96978	0
			-0.00403	0.00462					0.077	0.10342		-7.5495	0.91125	1
			-0.00159	0.00317					0.17875	0.19152		-15.9032	0.68673	1
			0.00195	0.00252					0.22441	0.2812		-11.2504	-4.78766	1
			0.0036	0.00571					0.29866	0.3358		10.4753	4.42081	1
			0.00315	0.00225					0.32516	0.31042		-3.12106	-4.35987	0
			0.00381	0.0015					0.41577	0.3561		3.88931	3.6572	1
			-0.00361	0.00137					-0.27604	-0.15984		-32.9467	-1.22127	0
			-0.00296	0.00215					-0.28559	-0.1619		-3.57332	1.73115	0
			0.00293	0.00826					-0.06349	0.0168		2.40487	2.73237	1
			-0.00106	0.00144					-0.05496	0.00448		65.1541	4.28296	1
			0.00472	0.00625					0.00507	0.03226		34.0479	-4.09867	1
			0.00447	0.00433					0.00835	0.10167		16.0818	-0.82705	1
			-0.0061	-0.00191					-0.25195	-0.16412		-19.4073	-1.52208	0
			-0.00518	-0.00201					-0.24763	-0.14931		-6.4071	0.02665	1
			0.00221	0.00636					-0.18777	-0.04755		1.27878	1.55507	0
			0.00373	0.00542					-0.12392	0.03902		2.77292	-1.02766	0
			-0.00124	0.00498					-0.0222	0.05899		46.4012	-0.49075	1
			-0.000670804	0.0018					0.0558	0.15091		15.9549	-6.44898	1
			0.00761	0.000433868					0.31195	0.27309		-31.744	-5.13485	0
			0.00753	0.00405					0.24837	0.26883		3.5126	-0.8519	0
			0.00164	-0.00683					0.26555	0.20655		-0.00811	-0.26089	1
			0.0012	-0.00428					0.33073	0.25184		10.6989	0.90102	1
			-0.00107	-0.00235					-0.13071	-0.06722		-12.8773	-0.91865	0
			0.00308	-0.00324					-0.04497	0.03504		-4.20284	0.2548	0
			-0.00128	-0.00514					-0.1414	-0.0709		-18.3137	-1.49536	0
			0.00315	0.000691236					-0.14373	-0.06311		-29.4331	5.58444	0
			0.0055	0.000771394					0.40881	0.39636		-24.6309	0.04596	1
			0.00742	0.00381					0.41148	0.3814		-11.4033	-1.22222	1
			0.00329	-0.00312					0.3901	0.33254		-26.1735	-0.79809	1
			0.00486	-0.00131					0.49543	0.38102		0.04485	-0.14436	0
			-0.00021462	0.00407					-0.10986	-0.03601		26.6891	1.79249	1
			0.00511	0.00407					0.02106	0.03932		-5.7214	-1.4844	1
			0.00131	0.000502975					-0.18891	-0.07365		-10.673	-3.12538	1
			0.00119	-0.00169					-0.15798	-0.09354		-11.7126	-0.73097	0
			0.000184896	-0.00155					-0.15731	-0.12591		20.3594	2.0301	0
			-0.00473	-0.0058					-0.11931	-0.0847		1.15144	-0.19687	0
			0.000699333	0.00263					0.25413	0.29535		13.877	1.0119	0
			0.00372	0.00467					0.12571	0.17228		6.41822	-3.74932	0
			0.00268	0.00519					0.23814	0.31382		-3.77169	-2.21147	0
			0.00785	0.00446					0.29988	0.3171		15.2098	-0.15121	0
			0.00343	0.00696					0.20451	0.23573		67.4823	2.11278	0
			0.00499	0.00654					0.20515	0.24838		-7.87734	1.47702	0
			0.00372	0.00298					0.02896	0.06304		5.68295	0.23778	0
			0.00797	0.00433					0.03562	0.04467		-4.47155	-0.50329	1
			0.00242	0.00112					-0.02632	0.02389		21.1833	-2.74239	1
			0.00588	0.0063					0.0245	0.10266		-19.9039	-1.19566	0
			-0.00755	-0.0017					-0.18093	-0.1161		-12.9726	1.72795	0
			-0.0083	-0.000965656					-0.10552	-0.02177		-14.0139	1.26642	1
			-0.00403	0.000265369					-0.24464	-0.15483		-6.28833	-3.02707	0
			-0.00238	-0.000734791					-0.22344	-0.14688		21.6428	-0.71806	0
			-0.00154	-0.00365					0.17775	0.1572		10.9099	2.12879	1
			0.00373	0.00839					0.20914	0.22831		-8.84383	-0.47893	0
			-0.00617	-0.000641004					-0.20549	-0.12204		9.00127	0.80015	1
			-0.00301	-0.000558502					-0.1262	-0.03813		-14.3509	3.2289	1
			0.00416	0.00153					0.0802	0.10763		3.19622	0.70446	1
			0.0014	0.00248					-0.05076	0.01181		49.2855	0.6659	1
			0.00406	-0.00227					0.15524	0.08895		21.6097	-0.795	1
			-0.00345	-0.00219					0.15108	0.11443		-13.8653	-0.29808	1
			0.000840897	0.000242672					-0.03872	-0.03377		-2.52905	0.19762	1
			0.00263	-0.000474093					-0.00757	0.01031		53.5769	-1.18226	1
			-0.00436	0.000638896					-0.1616	-0.09304		-6.07869	3.53168	1
			-0.00814	0.000258798					-0.16639	-0.06427		-2.14318	3.84389	0
			0.00561	-0.000358901					0.23132	0.10721		-1.50559	0.25742	1
			0.000840611	0.00291					0.26617	0.14879		63.9574	4.3237	1
			-0.00499	-0.00821					-0.0668	-0.07287		29.403	2.74574	1
			-0.00698	-0.00498					0.01783	0.04154		-18.2894	2.94908	1
			-0.0061	-0.00349					-0.03336	0.01265		-8.31742	1.03806	1
			-0.00824	-0.00791					0.05916	0.09786		38.8229	1.87837	0
			0.00136	0.000156667					-0.07369	-0.04517		20.3705	1.97472	0
			0.00256	-0.00361					0.00032851	0.00597		68.19	7.45406	0
			0.00433	0.00748					0.25593	0.2309		-25.9684	-0.83648	1
			0.00611	0.00784					0.2357	0.19413		47.4988	-1.88911	1
			0.0045	0.00333					0.28139	0.23274		-4.97899	0.94135	1
			0.00312	0.00285					0.27202	0.20403		9.73575	0.33045	1
			-0.00743	-0.00191					-0.05962	-0.01117		35.2305	1.80753	1
			-0.00841	-0.00884					-0.12816	-0.04085		-14.3021	-2.59079	0
			0.00119	-0.00643					-0.19566	-0.14587		-39.6868	-4.67337	1
			0.00126	-0.00516					-0.1964	-0.15813		44.8712	3.26579	1
			0.00154	-0.00446					-0.16053	-0.13628		-1.92206	-3.99507	1
			0.00386	-0.000791256					-0.11033	-0.12106		0.33662	0.29902	1
			0.00161	-0.00145					-0.1823	-0.12174		-20.0972	-3.98905	1
			0.000320076	-0.00162					-0.18201	-0.12926		40.2968	4.36052	1
			0.000435618	0.000730606					0.01116	0.0375		17.6711	7.12305	1
			-0.00366	-0.000878516					0.03826	0.06716		67.0717	5.23195	1
			-0.000555674	0.000709684					-0.15636	-0.12379		5.1004	6.58524	1
			-0.000445648	0.00456					-0.07548	-0.05973		-17.293	5.84635	1
			0.00207	0.0051					0.13382	0.18574		0.39628	-0.27261	1
			0.000919375	0.00632					0.16332	0.18437		24.8156	-2.35059	0
			0.00653	0.00207					0.25163	0.22348		11.3873	-3.57477	1
			0.00416	0.00354					0.32677	0.31376		8.21133	-0.6365	0
			-0.00233	-0.00386					0.23856	0.12895		-19.7451	-6.05956	0
			-0.00105	-0.00185					0.21595	0.1052		-25.2409	-4.76558	1
			0.00165	-0.000120878					0.16678	0.05223		53.974	0.85936	0
			0.000533843	-0.00349					0.20731	0.06656		-6.11927	-2.14195	1
			-0.000530362	-0.00178					0.30222	0.1653		31.6655	-1.54837	0
			0.00149	0.00402					0.29247	0.23128		-14.0794	1.7971	0
			-0.0027	-0.0053					0.14001	0.08698		24.1109	1.0236	0
			-0.00164	-0.00206					0.11215	0.0928		-2.78363	0.49504	0
			-0.00356	-0.00323					0.26199	0.15698		-8.87963	-0.65086	0
			-0.00352	0.000103952					0.27145	0.12994		45.3161	-0.73618	0
			0.00128	-0.00467					0.0088	-0.0848		-1.41057	-3.1393	0
			-0.000850235	-0.00523					0.01476	-0.04954		18.9147	-0.48515	0
			-0.00237	0.00379					0.01127	-0.00399		-2.41525	0.17825	1
			-0.0045	-0.00283					-0.02536	-0.02998		-16.74	-2.48109	0
			0.00049787	-0.00166					0.28643	0.21398		-7.57229	0.29702	0
			-0.00193	-0.00156					0.30145	0.23837		-21.7331	1.05219	0
			-0.00852	0.00197					0.05463	0.11609		-20.8665	-1.70341	0
			-0.00906	-0.00246					0.16859	0.21574		-3.64362	-2.51146	0
			-0.00406	-0.000532478					-0.23122	-0.2185
			-0.00536	-0.000792941					-0.1273	-0.06615
			0.000670875	0.00245					0.32235	0.31207
			-0.0024	-0.000917549					0.29549	0.26145
			0.00671	0.00302					-0.00388	-0.06731
			0.00356	-0.000779629					0.07008	0.00477
			-0.0011	-0.000668425					0.0323	-0.00378
			0.00128	-0.00378					0.10921	0.04121
			0.00229	0.000205025					-0.03813	-0.07851
			0.00165	0.00121					0.06073	0.03
			0.000394745	0.00256					-0.18119	-0.15144
			-0.000498028	0.00129					-0.15778	-0.12061
			0.00695	0.00241					0.09549	0.16259
			0.0078	0.0032					0.05516	0.14269
			0.0063	0.00435					0.30944	0.36161
			0.0095	0.00914					0.31679	0.36823
			0.0051	-0.00212					0.17311	0.15313
			0.00191	0.000227057					0.19065	0.18802
			0.00016227	0.00114					-0.04803	0.02633
			0.0018	-0.0012					-0.12175	-0.04387
			0.000384939	0.0018					-0.01083	0.06438
			0.00237	0.00321					-0.03493	0.07196
			0.00288	0.00336					-0.07959	0.05904
			-0.000757226	-0.00156					-0.00712	0.10105
			0.004	0.0033					0.24174	0.27373
			2.62988e-05	-5.8716e-05					0.29422	0.2944
			0.00846	0.00703					0.23218	0.25151
			0.00782	0.00136					0.21691	0.24629
			0.00911	0.00489					0.23731	0.30055
			0.00692	0.00368					0.24044	0.28056
			0.00922	0.00272					0.3488	0.30259
			0.00726	0.00158					0.39843	0.35955
			0.0014	0.00472					-0.21394	-0.15469
			-0.0038	0.00253					-0.21557	-0.14396
			-0.00186	-0.00109					-0.20858	-0.14192
			0.00383	0.00237					-0.25815	-0.16388
			0.00254	0.0013					-0.25947	-0.11618
			0.00375	-0.000547486					-0.0368	0.03386
			0.00263	0.00283					-0.29065	-0.2257
			-2.37228e-05	0.00154					-0.27333	-0.20413
			0.00906	0.00271					0.19182	0.13558
			0.00634	-0.0024					0.21327	0.14579
			0.00317	0.00341					-0.08626	-0.07994
			-0.0015	-0.000208275					-0.0379	-0.01937
			-0.00162	0.00324					-0.30982	-0.16995
			-0.00511	-0.00124					-0.29048	-0.14287
			0.00925	0.01551					0.15555	0.17714
			0.01021	0.00969					0.08802	0.1436
			0.00933	0.00715					0.08878	0.09313
			0.00671	0.00542					0.06115	0.05728
			0.00886	0.01					0.08229	0.128
			0.0074	0.00999					0.1013	0.13673
			0.00628	0.00697					0.11189	0.11129
			0.00619	0.00678					0.16058	0.15355
			0.0051	0.00251					0.08454	0.07088
			0.0039	0.00472					0.11006	0.09695
			0.00183	0.00637					0.1608	0.13135
			0.0014	0.00418					0.08614	0.05248
			0.00102	0.00798					0.24959	0.20527
			0.00336	0.00875					0.2283	0.17204
			0.00735	0.0083					0.15843	0.18111
			0.00929	0.00922					0.1219	0.13896
			0.00775	0.00863					0.26008	0.23846
			0.00709	0.0032					0.21566	0.18133
			0.00337	0.00434					0.20878	0.1562
			0.00263	0.0024					0.20403	0.1418
			-0.00164	-0.00641					0.15033	0.0434
			0.000683779	-0.0066					0.1512	0.03178
			0.00586	0.00956					0.00176	0.04598
			0.00848	0.00836					0.05423	0.08223
			0.00227	0.00276					-0.04948	-0.00493
			0.00542	0.00197					-0.05362	0.00678
			0.00399	0.00506					-0.20913	-0.11916
			0.00639	0.00348					-0.1806	-0.09458
			0.00559	0.00444					-0.20331	-0.10894
			0.00641	0.00674					-0.18537	-0.08838
			-0.00461	0.00198					-0.33005	-0.18474
			-0.0075	-0.00496					-0.23069	-0.06696
			-0.00333	-0.0045					-0.03317	-0.05395
			-0.00264	-0.00285					0.04716	0.02717
			-0.00528	-0.00112					-0.27595	-0.13797
			-0.00329	-0.00317					-0.23089	-0.07729
			-0.00582	-0.00798					-0.10732	-0.06615
			-0.00676	-0.00552					-0.01551	0.00292
			-0.00832	-0.00317					-0.21863	-0.12515
			-0.00497	-0.0062					-0.20253	-0.10191
			-0.00483	-0.00458					-0.01749	-0.03969
			0.000102267	-0.0054					0.03396	0.01277
			-0.00702	-0.00491					-0.3931	-0.28524
			-0.00907	-0.01065					-0.34288	-0.23583
			-0.00453	-0.00157					-0.10133	-0.07848
			-0.00928	-0.01297					-0.25105	-0.17263
			-0.01026	-0.00635					-0.23967	-0.17907
			-0.00483	-0.00849					-0.26428	-0.22069
			-0.00741	-0.0071					-0.36625	-0.28665
			-0.00455	-0.00371					-0.31502	-0.24013
			-0.00739	-0.00987					-0.32532	-0.2605
			-0.00679	-0.00837					-0.26746	-0.22796
			-0.00522	-0.00762					-0.34724	-0.28908
			-0.00593	-0.00711					-0.27712	-0.21054
			-0.00803	-0.01008					-0.31715	-0.27009
			-0.00992	-0.01103					-0.19991	-0.12188
			-0.00818	-0.00472					-0.27034	-0.20606
			-0.01016	-0.01491					-0.29984	-0.25124
			0.00191	0.000548556					-0.06049	0.06595
			-0.00195	-3.68334e-05					-0.07814	-0.01391
			0.00332	0.00384					0.30925	0.27033
			0.00231	-0.00226					0.26716	0.17549
			0.0027	0.00427					0.36513	0.29252
			0.00461	0.00583					0.3771	0.29647
			0.000774341	-0.000674264					-0.04678	0.04633
			-0.0013	-0.0018					-0.13533	-0.04657
			-0.00517	-0.00567					-0.17997	-0.06348
			-0.00535	-0.00401					-0.21322	-0.096
			0.00781	0.00429					0.24716	0.15797
			-0.000552812	0.00567					0.07743	0.03949
			0.000247387	-0.000910482					0.0695	0.11367
			-0.00151	0.000375183					0.10721	0.11644
			-0.00129	-0.00874					0.046	0.02689
			0.00152	-0.00447					0.0631	-0.00175
			0.00207	-0.0028					0.17433	0.10997
			0.00321	-0.00079069					0.12579	0.07972
			-0.000960664	0.00078526					-0.0672	0.01088
			-0.00649	-6.68892e-05					-0.04317	-0.05716
			-5.90128e-05	-0.00215					0.07928	0.11931
			-0.00261	-0.00325					0.08904	-0.03665
			-0.00297	-0.00522					-0.11492	-0.07321
			-0.00371	-0.00421					-0.19154	-0.16679
			0.00438	0.00435					0.22515	0.2561
			-0.000946976	-0.000318063					0.17355	0.17703
			0.00788	0.00431					0.21439	0.2113
			0.00238	-0.00611					0.15537	0.12309
			0.00561	0.00644					0.2226	0.25892
			0.00276	-0.00187					0.21193	0.15816
			0.00276	0.00273					0.13253	0.1612
			0.00636	-0.0033					0.16623	0.1403
			0.00484	0.00212					0.3632	0.35823
			0.00473	0.00195					0.31572	0.26978
			0.00921	0.00239					0.44871	0.38241
			0.00887	0.00358					0.39851	0.30566
			-0.00601	-0.00417					-0.25123	-0.11497
			-0.00303	-0.00101					-0.28567	-0.17564
			0.00391	0.00525					0.00505	0.12149
			-0.00127	0.00077467					-0.13198	-0.07508
			0.00435	7.4579e-05					0.03549	0.03864
			0.00394	0.0034					-0.05488	0.01493
			-0.00252	-0.00149					-0.22817	-0.09349
			-0.00258	-2.09379e-05					-0.27771	-0.1548
			-0.0045	-0.0017					-0.22255	-0.10314
			-0.00122	0.000616449					-0.21135	-0.08849
			0.00269	0.00498					0.0905	0.15126
			0.0015	-0.000242101					0.05407	0.07459
			0.000578289	-0.000447978					0.3064	0.30947
			0.00477	0.00404					0.2952	0.31205
			-0.0011	-0.00498					0.34384	0.30158
			-0.00109	-0.00561					0.36935	0.26424
			-0.00387	0.00231					-0.01957	0.06129
			0.00246	-0.00431					0.05434	0.0945
			-0.00248	0.00206					-0.0079	0.05336
			0.00193	0.00219					-0.02045	0.05445
			0.00426	0.00247					0.4276	0.37671
			0.00535	0.00211					0.4522	0.37114
			0.00445	-0.000866992					0.43633	0.34994
			0.00742	0.00195					0.44164	0.35765
			-0.00164	0.00398					-0.03397	0.01847
			0.000321505	0.00275					0.09377	0.07208
			-0.00202	-0.000112828					-0.03939	0.0249
			-0.00298	-0.00204					-0.04501	-0.00416
			-0.00306	-0.00115					-0.1027	-0.00375
			-0.00884	-0.00433					-0.21271	-0.12057
			0.00148	-0.00112					0.28108	0.26869
			0.00104	8.56415e-05					0.16551	0.15493
			0.00135	0.000490495					0.23249	0.25242
			0.00427	-8.73967e-06					0.32254	0.29416
			0.00363	0.0022					0.25755	0.29542
			0.00424	0.00163					0.26674	0.25923
			0.00184	0.00467					0.10002	0.19426
			-0.00128	0.000114971					-0.01074	0.07432
			-0.0026	-0.00405					-0.03416	0.07223
			0.00152	0.000178281					-0.04504	0.05984
			-0.00412	-0.00544					-0.17648	-0.08195
			-0.00824	-0.00576					-0.28778	-0.2291
			-0.00437	-0.000156053					-0.20987	-0.06663
			-0.00611	-0.000761828					-0.24309	-0.11759
			-0.00404	-0.00623					0.25041	0.25671
			0.00174	0.00254					0.14979	0.16179
			-0.00353	-0.00147					-0.14303	0.000730007
			-0.00692	-0.00249					-0.22625	-0.12022
			-0.00356	-0.00929					0.02285	0.09485
			0.00119	-0.00121					-0.05997	0.02812
			0.0017	-0.00789					0.13886	0.08315
			-0.00651	-0.00897					0.03408	0.02406
			-0.0047	-0.0018					-0.03385	0.04467
			0.000689632	-0.00218					-0.02126	0.01661
			-0.0037	-0.000366958					-0.14764	-0.05928
			-0.00512	-0.000650784					-0.22504	-0.12974
			0.0046	-0.00414					0.25244	0.15116
			-0.00164	-0.000554777					0.20647	0.1219
			-0.00392	-0.01012					-0.10834	-0.09338
			-0.00773	-0.00799					-0.19576	-0.16608
			-0.00337	-0.00761					-0.01395	0.00547
			-0.00955	-0.01075					-0.04555	-0.00808
			-0.00697	-0.00676					-0.1167	-0.0459
			-0.0036	-0.00528					-0.07909	-0.01525
			0.0074	-0.000181137					0.32357	0.20315
			0.0077	0.00282					0.34466	0.22435
			0.00176	-0.00604					0.31181	0.2402
			0.0036	-0.00118					0.31531	0.23472
			-0.01283	-0.00996					-0.10022	0.00286
			-0.00811	-0.00859					-0.20065	-0.09354
			-0.00537	-0.00997					-0.23807	-0.18475
			-0.00583	-0.0062					-0.26858	-0.17424
			-0.00766	-0.00928					-0.20464	-0.15366
			-0.00601	-0.00278					-0.17817	-0.12992
			-0.0104	-0.01473					-0.23066	-0.1686
			-0.00566	-0.00381					-0.2992	-0.20035
			-0.00738	-0.00555					0.00353	0.05363
			-0.0064	0.000281151					-0.05195	0.01593
			-0.00855	-0.00621					-0.16925	-0.13257
			-0.00815	-0.00308					-0.15062	-0.12285
			0.00628	0.00496					0.23734	0.28382
			0.00256	-0.00161					0.17017	0.16488
			0.00115	-0.00175					0.29702	0.29826
			0.00341	-0.00232					0.30401	0.26169
			-0.00285	-0.00243					0.25118	0.14145
			-0.00116	-0.0031					0.22736	0.10134
			-0.00192	-0.00553					0.10399	-0.00776
			-0.00389	-0.00682					0.08576	-0.00961
			0.000372063	-0.00274					0.27956	0.16
			-0.00133	0.00205					0.21774	0.19216
			-0.0048	-0.00427					0.15836	0.10898
			-0.00308	-0.00224					0.13222	0.12307
			-0.00741	-0.00483					0.24776	0.13955
			-0.00793	-0.00986					0.1024	0.00179
			-0.00369	-0.00942					-0.0518	-0.12448
			-0.00584	-0.00614					-0.0505	-0.06745
			-0.000297442	0.0022					-0.08413	-0.07333
			-0.00748	-0.00504					-0.27758	-0.24604
			-0.00181	-0.00728					0.26224	0.18397
			-0.00509	-0.00323					0.14566	0.11833
			0.00122	-0.000171534					0.12523	0.12923
			-0.00397	-0.00239					0.15333	0.1321
			-0.00664	-0.00503					-0.19964	-0.0846
			-0.00717	-0.00425					-0.18773	-0.13422
			0.00106	-0.000618315					0.36678	0.32032
			-0.00279	-0.00442					0.33337	0.25017
			0.00489	-8.57736e-05					-0.02713	-0.08976
			0.00265	0.00154					0.01432	-0.03667
			0.00011078	0.000578344					0.07368	0.02694
			0.00278	0.00121					0.11584	0.05163
			-0.0024	-0.00305					-0.09025	-0.14922
			-0.00443	0.000671416					-0.06303	-0.11807
			-0.0044	-0.00216					-0.21506	-0.10126
			-0.00269	0.000795615					-0.23188	-0.13123
			-0.000727168	0.000650028					0.09592	0.18079
			0.00414	0.00107					0.12312	0.19517
			0.00189	0.00212					0.28599	0.31797
			0.00556	0.00514					0.3421	0.35516
			-0.00426	-0.00588					0.16633	0.19043
			-0.00222	-0.00601					0.17334	0.20368
			-0.00159	0.00299					0.03072	0.11099
			0.00227	-0.000711007					-0.000879105	0.0503
			-0.00348	0.00208					0.02464	0.08708
			-0.00392	0.00421					0.00151	0.08563
			0.000264455	0.00409					-0.00938	0.08324
			0.000277501	0.000995638					-0.01206	0.04927
			0.00436	-0.00124					0.33951	0.27919
			0.00277	-0.00105					0.30868	0.22108
			0.00712	0.00329					0.26003	0.24422
			0.00651	0.000534451					0.24955	0.24807
			0.00168	0.00223					0.24497	0.29504
			0.000601953	-0.000255538					0.23786	0.2823
			0.00787	0.001					0.4435	0.32762
			0.00463	-0.00203					0.43596	0.32656
			-0.00384	-0.00166					-0.28762	-0.17654
			-0.00292	0.00111					-0.3138	-0.22686
			-0.00587	-0.00857					-0.18006	-0.21042
			0.00022663	-0.000121537					-0.2883	-0.23675
			-0.00249	-0.00666					-0.17635	-0.14522
			0.00076463	-0.0053					-0.01358	-0.06086
			-0.00697	-0.0014					-0.33766	-0.24765
			-0.00647	-0.00122					-0.33913	-0.2617
			0.00165	-0.00185					0.28794	0.15275
			0.00217	-0.00385					0.2802	0.13391
			0.00323	-0.00242					0.00546	-0.03958
			-0.000423923	-0.00188					-7.79071e-05	-0.04778
			-0.00415	-0.00271					-0.29916	-0.1776
			-0.0053	-0.00503					-0.28871	-0.22375
			0.00924	0.00905					0.19772	0.18645
			0.00844	0.00522					0.16138	0.15568
			0.00579	0.007					0.1609	0.09279
			0.00449	0.00681					0.12657	0.06937
			0.00741	0.00623					0.13102	0.11894
			0.00727	0.00791					0.20963	0.16079
			0.00742	0.0063					0.18929	0.11928
			0.0073	0.00594					0.26092	0.17738
			0.0004718	0.004					0.11766	0.05236
			-0.00254	0.00506					0.05351	0.01061
			0.00371	2.42131e-05					0.27338	0.13554
			0.00167	-0.00267					0.26314	0.13933
			0.00293	0.00257					0.34109	0.25766
			0.00769	0.00544					0.38282	0.30892
			0.00308	-0.00030054					0.19083	0.16573
			0.0059	0.000387502					0.26492	0.20473
			0.00451	-0.00157					0.27035	0.20275
			0.00462	-0.00408					0.30329	0.21618
			0.00338	0.00181					0.29941	0.13512
			0.00429	0.00198					0.28629	0.15109
			-0.00311	-0.01189					0.16918	-0.00209
			-0.00361	-0.00755					0.03712	-0.06386
			-0.00635	-0.00372					-0.08113	0.00481
			-0.00254	-0.000505385					-0.11108	-0.01764
			-0.00635	-0.00624					-0.05595	0.00145
			0.0016	-0.00118					-0.128	-0.01108
			-0.00604	-0.00681					-0.27429	-0.15986
			-0.0049	-0.00252					-0.28812	-0.15294
			-0.00466	-0.00659					-0.2583	-0.15477
			-0.00899	-0.00215					-0.29331	-0.167
			-0.00268	-0.00667					-0.2429	-0.18664
			-0.00672	-0.0081					-0.21364	-0.18317
			-0.00533	0.00208					0.07341	0.03122
			-0.00204	-0.00136					0.05924	0.00953
			-0.00814	-0.01074					-0.22301	-0.17222
			-0.00672	-0.00848					-0.25468	-0.18524
			-0.00713	-0.00653					0.00343	-0.04138
			-0.00612	-0.00582					-0.02328	-0.07277
			-0.00112	-0.00154					-0.1741	-0.12924
			-0.00107	-0.00103					-0.23556	-0.18799
			-0.00475	-4.25272e-05					0.06756	0.01433
			-0.00237	-0.00615					0.07852	0.01137
			-0.0068	-0.00339					-0.2981	-0.24666
			-0.00593	-0.00189					-0.3403	-0.28832
			-0.00303	-0.000205648					-0.07352	-0.05707
			-0.00916	-0.0061					-0.15394	-0.09695
			-0.00557	-0.00114					-0.14552	-0.13487
			-0.00567	-0.000453798					-0.15949	-0.11749
			-0.00531	-0.00588					-0.29821	-0.26171
			-0.00603	-0.00315					-0.32222	-0.28358
			-0.00742	-0.00788					-0.24323	-0.21893
			-0.0082	-0.01035					-0.31256	-0.31127
			-0.00839	-0.01414					-0.32437	-0.26162
			-0.00724	-0.00864					-0.37464	-0.32514
			-0.00052954	-0.00285					-0.2576	-0.22914
			-0.00468	-0.00143					-0.21709	-0.18609
			-0.00662	-0.00142					-0.17898	-0.17085
			-0.00736	-0.00776					-0.23695	-0.25713
			0.00242	0.00344					-0.03527	0.08766
			0.00517	-0.000611538					0.2557	0.19747
			0.00134	-0.00292					0.27454	0.22664
			0.00207	-0.00436					0.14241	0.12878
			0.00253	-0.00233					0.15662	0.1282
			-0.00409	-0.00167					-0.12326	-0.01626
			-0.0041	-0.00252					-0.1353	0.01087
			-0.00548	-0.0042					-0.24091	-0.13957
			0.00187	0.00075334					-0.18329	-0.07254
			0.00225	0.00413					-0.04705	-0.02863
			-2.80708e-05	-0.00166					0.03143	0.07668
			0.00259	0.00264					0.204	0.20202
			0.00617	0.006					0.29572	0.32221
			-0.00208	-0.000404301					-0.02328	0.01042
			0.00117	0.00402					-0.01556	0.04676
			-0.000738811	0.000216962					0.1869	0.21008
			0.00221	-0.00497					0.2345	0.2494
			-0.00145	0.00122					-0.01349	-0.01118
			-0.000481893	0.000306848					0.12974	0.1701
			0.00913	0.00474					0.25064	0.19921
			0.00291	0.000342234					0.28259	0.25855
			-0.00542	-0.00539					-0.12252	-0.09367
			-0.00561	-0.00863					-0.07369	-0.02583
			0.00539	0.00382					0.33676	0.34362
			0.00423	0.00431					0.44312	0.43009
			0.00733	0.00825					0.33214	0.30941
			0.00632	0.00545					0.39669	0.40307
			0.00828	0.00957					0.22382	0.24033
			0.00533	0.00476					0.22703	0.30739
			0.00165	0.00961					0.17634	0.26829
			0.0025	0.01093					0.20066	0.2918
			0.000121599	0.00523					0.16421	0.23981
			0.00354	0.01135					0.15302	0.29262
			-0.00079568	0.00213					0.28958	0.34631
			0.000220898	0.00102					0.35547	0.37928
			0.00197	0.005					-0.1849	-0.11039
			0.000108458	0.00375					-0.22414	-0.11722
			0.00299	0.00543					-0.04965	0.02762
			-0.000186296	-0.00167					0.00351	0.10704
			0.00308	0.00646					-0.0414	0.03535
			0.0007746	-0.00181					-0.01701	0.07996
			-0.00207	-0.000778841					-0.15302	-0.05205
			-0.00052998	-0.000352833					-0.15486	-0.02479
			0.00274	0.00621					-0.16331	-0.03202
			0.00179	0.00219					-0.10336	0.04095
			-0.00329	0.00103					0.03949	0.13351
			0.00153	0.00542					0.08551	0.24478
			0.00263	-0.00129					0.2639	0.22267
			0.000693547	0.00332					0.20946	0.2321
			0.00681	-0.00299					0.33256	0.18242
			0.00146	-0.000476497					0.31566	0.22544
			-0.00453	-0.00466					-0.18443	-0.17295
			-0.00142	-0.00315					-0.1374	-0.06291
			-0.00477	-0.00633					-0.18021	-0.14587
			-0.0041	-0.00561					-0.22841	-0.16265
			0.00526	0.00452					0.32994	0.39064
			0.0042	0.00573					0.26288	0.32003
			0.00142	6.77468e-05					0.47822	0.42907
			0.00611	0.00286					0.5279	0.44328
			-4.3792e-05	-0.00226					-0.15297	-0.09003
			0.00131	-0.00149					-0.07019	-0.02484
			-0.00142	-0.00357					-0.25344	-0.14443
			-0.00236	-0.0044					-0.22927	-0.13423
			-0.000334144	0.00177					-0.06822	-0.04783
			0.00238	0.00472					0.01282	0.05256
			0.00475	0.00668					0.32413	0.34509
			0.00792	0.01027					0.16696	0.22222
			0.00635	0.01116					0.31329	0.37459
			0.00871	0.01121					0.30803	0.3626
			0.007	0.00969					0.31304	0.33403
			0.00683	0.01148					0.30117	0.34342
			0.00705	0.00693					0.14774	0.12967
			0.00851	0.00623					0.15831	0.14853
			0.00648	0.00571					0.12415	0.16438
			0.00914	0.00949					0.17774	0.24804
			-0.00488	-0.01293					-0.09145	-0.0742
			-0.00396	-0.00512					0.01044	0.04946
			-0.00268	-0.00322					-0.16435	-0.08381
			0.00254	0.00453					-0.10297	-0.01037
			-0.000987682	-0.000987625					0.25258	0.24924
			0.00753	0.00961					0.23241	0.30264
			-0.00697	-0.0039					-0.0901	-0.03614
			0.000490236	0.00379					0.01058	0.13385
			0.00523	0.00483					0.35125	0.33312
			0.00487	0.00411					0.07994	0.18008
			0.00205	0.00238					0.35731	0.25362
			-0.000763253	5.85757e-05					0.34379	0.27988
			0.00279	0.000167741					0.02785	0.03635
			0.00402	0.00439					0.07439	0.13505
			-0.00187	-0.00625					-0.14592	-0.10431
			-0.00418	-0.000104919					-0.12015	0.00347
			-0.000896136	0.00337					0.30853	0.23999
			0.00233	0.00827					0.34659	0.23919
			-0.00695	-0.00829					0.00295	-0.01342
			-0.00339	-0.00562					0.17228	0.16483
			-0.000359629	-6.94794e-05					0.11995	0.13618
			0.000229693	-0.00265					0.27196	0.27915
			0.00299	0.00252					0.12494	0.12016
			0.00716	0.00196					0.19591	0.16955
			0.000967545	0.00501					0.26224	0.22081
			0.00269	0.00576					0.19714	0.16867
			0.00254	0.00222					0.4459	0.36214
			0.00258	0.00311					0.38443	0.29243
			0.00665	0.00661					0.07886	0.09919
			-0.00255	-0.00332					0.00761	0.08409
			-0.00264	-0.00399					-0.08297	-0.08088
			0.000195352	-0.0018					-0.07772	-0.04059
			-0.00269	-0.00123					-0.01399	0.00843
			0.000379093	-0.00159					0.0257	-0.00441
			0.00112	-0.000638948					-0.11199	-0.05019
			0.00333	0.00145					-0.09084	-0.01449
			0.00393	0.01278					0.0808	0.17159
			0.00169	0.00395					0.03537	0.11235
			-0.00349	0.00216					-0.06563	-0.03396
			-0.00646	0.00193					-0.01695	-0.0305
			0.00476	0.0048					0.2415	0.2669
			0.00735	0.0114					0.22138	0.2738
			0.01088	0.00734					0.32765	0.3378
			0.00655	0.0109					0.30734	0.37493
			-0.00113	-0.00702					0.26445	0.06648
			-0.000311699	0.000517563					0.19737	0.07624
			0.000832578	-0.00303					0.2411	0.08637
			-0.00158	-0.00285					0.20162	0.04784
			-0.00142	-0.00128					0.36323	0.19847
			0.00179	0.00265					0.33179	0.22832
			0.00208	-0.00866					0.19893	0.06546
			-0.000461982	-0.00357					0.10618	0.03496
			-0.0052	-0.00382					0.25247	0.07877
			0.000443267	0.00645					0.28592	0.16685
			0.00264	-0.00245					0.08458	-0.00293
			0.000197612	-0.00235					0.07035	0.04158
			0.00204	0.00883					0.07545	0.07668
			0.000552664	0.000679354					0.06669	0.0682
			0.00392	0.000657228					0.42996	0.32914
			0.00472	0.000109371					0.42405	0.33109
			-0.00598	0.0052					0.01497	0.15623
			-0.00445	0.00104					0.11521	0.24691
			0.00434	0.00586					-0.07775	0.00112
			0.00129	0.00318					-0.06281	0.08032
			0.00653	0.00882					0.3383	0.37124
			0.00434	0.0046					0.25512	0.26992
			0.01113	0.00185					0.03102	-0.0527
			0.00698	-4.03099e-05					0.13389	0.05332
			-0.00205	-0.00454					0.00829	-0.00765
			-0.00178	-0.00666					0.06603	0.01464
			0.00182	-0.00226					-0.09168	-0.15116
			0.00115	-0.00159					0.00892	-0.03903
			0.00588	0.005					-0.13252	-0.10527
			0.00694	0.00485					-0.1027	-0.04957
			0.00493	0.00316					0.1022	0.13671
			0.00416	0.00457					0.04023	0.12486
			0.00924	0.00682					0.35746	0.3931
			0.01034	0.01137					0.33309	0.37768
			0.00632	-0.00211					0.31281	0.18814
			0.00768	0.00281					0.30435	0.24986
			-0.00464	-0.00427					-0.10415	-0.07929
			-0.00312	-0.00587					-0.1936	-0.13762
			0.00827	0.00675					-0.03781	0.05149
			0.00608	0.00988					-0.06905	0.07202
			0.00256	0.00466					-0.18629	-0.06794
			0.00032815	0.00257					-0.09401	0.0187
			0.00133	0.0064					0.15137	0.2426
			-0.00146	0.00267					0.18314	0.24665
			0.01244	0.01662					0.20927	0.30276
			0.01071	0.01162					0.22694	0.32059
			0.00949	0.01133					0.30436	0.36042
			0.01082	0.01147					0.25015	0.31486
			0.00775	0.00815					0.22076	0.26646
			0.00982	0.00926					0.28462	0.3362
			0.00317	0.000941012					-0.19733	-0.14608
			-0.000887878	-0.0012					-0.20194	-0.13982
			0.00069992	0.00167					-0.22629	-0.14919
			-0.000500041	0.00416					-0.28949	-0.18051
			-0.00304	0.00152					-0.38068	-0.24919
			0.000233641	0.0012					-0.21063	-0.11355
			-0.000669615	0.000802412					-0.24708	-0.18917
			-0.00101	-7.74305e-06					-0.22565	-0.16537
			0.00472	0.00198					0.06683	0.05281
			0.00465	-0.000976991					0.11358	0.07062
			0.00126	0.00283					-0.21267	-0.16244
			0.000565883	0.000872367					-0.13496	-0.10397
			-0.0058	-0.000404115					-0.3648	-0.25234
			-0.00607	-0.00173					-0.38939	-0.22875
			0.00414	0.00981					0.19029	0.20222
			0.00527	0.00313					0.06253	0.14395
			0.00463	0.00404					0.07277	0.05893
			0.00214	0.00204					0.02004	0.01411
			0.00828	0.01072					0.12053	0.17359
			0.00454	0.00774					0.10098	0.11802
			0.00463	0.00604					0.1434	0.10991
			0.00497	0.00705					0.1666	0.14155
			0.00383	0.0019					0.08345	0.03267
			0.00249	0.00341					0.09956	0.05706
			-0.00374	0.00118					0.07414	0.02434
			-0.00542	-0.000243749					-0.04142	-0.06798
			-0.00184	0.00466					0.22932	0.15549
			-0.000503861	0.00343					0.19254	0.12199
			0.0054	0.00369					0.13992	0.18856
			0.00479	0.00341					0.06243	0.09286
			0.000835732	0.000595393					0.28809	0.25442
			0.00269	-0.000672523					0.22882	0.20535
			0.00435	0.00244					0.13324	0.06422
			0.00162	-0.000338967					0.10173	0.02884
			-0.00282	-0.00297					0.158	0.0279
			-7.59135e-05	-0.00211					0.17586	0.05066
			0.00606	0.0125					0.00114	0.08628
			0.01011	0.00905					0.06909	0.15579
			0.00117	0.00723					-0.01494	0.10818
			0.01035	0.01456					0.06867	0.20362
			0.00591	0.00928					-0.07547	0.02425
			0.00681	0.00709					-0.0548	0.04875
			0.00572	0.00373					-0.05678	0.00287
			0.00887	0.0072					-0.0277	0.01397
			-0.00424	-0.00274					-0.30854	-0.18512
			-0.00973	-0.00932					-0.25534	-0.10155
			-0.00363	-0.00643					-0.14665	-0.14827
			-0.00711	-0.000791533					-0.11763	-0.05587
			-0.000142424	0.000747864					-0.26557	-0.11326
			-0.00386	-0.00342					-0.25264	-0.08002
			-0.0056	-0.0075					-0.16073	-0.09107
			-0.00639	-0.00239					-0.11139	-0.02254
			-0.00275	-0.0017					-0.19247	-0.10162
			-0.00292	-0.00819					-0.18992	-0.10524
			-0.00758	-0.00662					-0.12219	-0.12293
			-0.000843297	0.00117					-0.09369	-0.05658
			-0.0068	-0.00452					-0.42689	-0.32193
			-0.00463	-0.00375					-0.4069	-0.27312
			-0.00661	-0.00357					-0.22701	-0.1503
			-0.01058	-0.00356					-0.31997	-0.22705
			-0.00479	-0.00251					-0.28107	-0.21042
			-0.00529	-0.000665855					-0.29639	-0.26423
			-0.00898	-0.00661					-0.35662	-0.28374
			-0.00445	-0.00304					-0.37026	-0.27468
			-0.000206311	-0.00262					-0.32321	-0.28186
			-0.00314	-0.00427					-0.30014	-0.26032
			-0.00153	-0.000580315					-0.31107	-0.26503
			-0.00386	-0.00535					-0.28163	-0.24472
			-0.0087	-0.00786					-0.31952	-0.2945
			-0.00707	-0.01047					-0.24009	-0.17585
			-0.00837	-0.00492					-0.36332	-0.28003
			-0.00566	-0.00514					-0.36354	-0.30175
			-0.000322837	-0.00731					0.27986	0.24249
			-3.82294e-05	-0.00646					0.25576	0.19171
			-0.00153	-0.00233					0.18831	0.21347
			-0.000658175	0.000922069					0.19618	0.19583
			-0.00408	-0.00364					-0.09579	0.00398
			-0.00591	-0.00818					-0.17104	-0.06782
			-0.00456	-0.00843					-0.2143	-0.11711
			0.00146	-0.00614					-0.2123	-0.16323
			0.000912574	-0.00782					0.01789	-0.01395
			-0.00319	-0.00837					0.01036	-0.00503
			0.00382	0.00781					0.22178	0.25003
			0.00545	0.00592					0.2201	0.22596
			-0.00276	-0.00762					0.02778	0.02352
			-0.00315	-0.00469					-0.0216	-0.04432
			-0.000153236	0.000546727					0.22392	0.23089
			0.00205	-0.00441					0.18969	0.15968
			-0.00247	-0.0007401					-0.02554	-0.00858
			-0.00244	-0.000394916					0.0779	0.08722
			0.0054	0.00155					0.22978	0.20539
			0.00348	-0.00205					0.20172	0.14115
			-0.0073	-0.00831					-0.11573	-0.09039
			-0.00753	-0.01234					-0.13706	-0.13068
			0.00853	0.00995					0.37852	0.40221
			0.00758	0.00646					0.37551	0.35255
			0.01111	0.01145					0.36862	0.35329
			0.00844	0.00436					0.33716	0.35952
			0.01208	0.00826					0.22436	0.27415
			0.00724	0.000620737					0.20419	0.25019
			0.00721	0.01297					0.17839	0.28568
			0.00822	0.00913					0.18881	0.24984
			0.0004551	0.000463882					0.217	0.27795
			0.00286	0.00537					0.16505	0.25549
			0.00434	-0.000186469					0.34252	0.40135
			0.00293	-0.00072476					0.32519	0.35077
			0.00217	0.00346					-0.19873	-0.11003
			0.00391	0.00484					-0.24936	-0.16839
			0.00661	0.01197					0.01259	0.13392
			-0.000725491	0.000743063					-0.07615	0.02457
			0.00486	0.00497					0.01913	0.05556
			-0.0004267	-0.000970681					-0.06306	0.03248
			0.00163	0.00204					-0.14233	-0.01558
			0.00249	0.00326					-0.17649	-0.06295
			0.000863702	0.00464					-0.21781	-0.07666
			0.00537	0.0049					-0.17112	-0.03831
			0.00148	0.00811					0.06467	0.19334
			0.00414	0.00606					0.04906	0.17616
			0.00194	0.000581158					0.2708	0.29856
			0.000426184	0.00367					0.24912	0.32429
			0.00443	-0.0027					0.35915	0.25162
			0.000998344	1.30585e-05					0.33666	0.2639
			-0.00348	0.00107					-0.1285	-0.08931
			-0.00199	-0.00419					-0.09548	-0.0409
			-0.00526	-0.000435332					-0.11017	-0.06083
			-0.00681	-0.00437					-0.16412	-0.09933
			0.0053	0.00644					0.38439	0.4483
			0.00423	0.00827					0.34538	0.41502
			0.00578	0.00353					0.5313	0.47703
			0.00959	0.00528					0.53392	0.4526
			0.000455314	0.000385109					-0.0979	-0.03578
			-0.00245	-0.00279					-0.02157	-0.0066
			-0.00157	5.83251e-07					-0.1789	-0.07961
			-0.00415	-7.86365e-06					-0.17883	-0.08622
			0.00259	0.00158					-0.08917	-0.01273
			0.00411	0.00351					-0.09049	-0.03047
			0.00983	0.00827					0.3545	0.39035
			0.00861	0.01255					0.24414	0.28989
			0.00871	0.01268					0.33204	0.41097
			0.01054	0.01302					0.35914	0.41964
			0.01132	0.00615					0.32069	0.36531
			0.01268	0.01566					0.37609	0.39879
			0.0093	0.00842					0.13618	0.20338
			0.01016	0.00908					0.09084	0.12391
			0.00944	0.00457					0.1073	0.20001
			0.01317	0.0118					0.10132	0.19811
			-0.000295911	-0.00364					-0.12363	-0.0444
			-0.00589	-0.0068					-0.13933	-0.09328
			0.00203	0.00502					-0.16605	-0.02866
			0.00528	0.00558					-0.20918	-0.09234
			0.00241	-0.00197					0.31429	0.31971
			0.00866	0.00569					0.19078	0.24154
			-5.40322e-05	-0.000766863					-0.08978	0.0493
			0.000915483	0.00187					-0.13491	-0.01581
			0.00777	0.00298					0.33821	0.33528
			0.00513	0.00199					0.07237	0.16121
			0.00451	0.00215					0.38543	0.28738
			-0.000782627	0.00121					0.31275	0.28742
			0.00496	-0.000542252					-0.0094	0.06901
			0.00904	0.00159					0.04558	0.0939
			-0.00317	-0.00151					-0.16377	-0.0845
			-0.00556	-0.000321286					-0.21139	-0.10715
			0.00306	0.00433					0.3499	0.30333
			0.00261	0.00695					0.35655	0.26925
			-0.00401	-0.00312					0.00992	0.00958
			-0.00472	-0.00579					0.02957	0.0472
			0.0025	0.00194					0.14805	0.15742
			0.000515587	-0.00229					0.1993	0.22889
			0.00188	0.00264					0.10138	0.1256
			0.00708	0.00138					0.17688	0.17792
			0.00684	0.00653					0.31055	0.2591
			0.00788	0.0094					0.28943	0.2514
			0.00758	0.00397					0.46721	0.407
			0.01056	0.00813					0.45198	0.38229
			-0.000387466	0.00234					0.03203	0.09742
			-0.00609	-0.01249					-0.09314	-0.01946
			-0.00688	-0.00636					-0.09905	-0.09489
			-0.00238	-0.00726					-0.10246	-0.08913
			-0.00447	-0.00321					-0.046	-0.02427
			-0.00372	-0.00486					-0.0198	-0.04348
			-0.00216	-0.00867					-0.14503	-0.11798
			0.00275	-0.00326					-0.17626	-0.09779
			0.0027	0.00419					0.03881	0.13415
			0.000757898	-0.000623707					0.0079	0.07538
			-0.01097	-0.00592					-0.09783	-0.10201
			-0.00866	-0.000295909					-0.05145	-0.06876
			0.01121	0.00668					0.28949	0.33224
			0.00945	0.00906					0.19196	0.23824
			0.01047	0.00327					0.36766	0.38032
			0.00944	0.00568					0.31926	0.33761
			-0.0024	-0.00728					0.27178	0.09098
			0.003	0.00158					0.24106	0.11598
			-0.00157	-0.00893					0.24799	0.05435
			-0.00241	-0.006					0.1764	0.02222
			0.00102	-5.1807e-05					0.39125	0.21944
			0.00089594	0.00375					0.34225	0.2573
			0.000919319	-0.00678					0.23291	0.11671
			0.000177895	0.000429717					0.15095	0.11644
			-0.00406	-0.00118					0.28644	0.09783
			0.00234	0.00225					0.254	0.1007
			0.000267326	-0.00781					0.05633	-0.03488
			-0.000340404	-0.00678					0.03368	0.01365
			0.00304	0.01135					0.04703	0.05331
			-0.0011	-0.00201					-0.06592	-0.06143
			0.00247	-0.00236					0.42689	0.33538
			0.000927505	-0.00164					0.34395	0.2812
			-0.00457	-0.00072772					0.03418	0.13477
			-0.00534	-0.00319					0.0827	0.18813
			0.00598	0.00507					-0.06429	0.00954
			0.00498	-0.00157					-0.12701	-0.03703
			0.00691	0.00456					0.36576	0.41552
			0.00261	0.0037					0.30395	0.34397
			0.00369	-0.00899					0.01876	-0.10004
			-2.26519e-05	-0.00869					0.08609	-0.02224
			-0.00454	-0.01016					0.04034	-0.000337167
			-0.00174	-0.00733					0.09052	0.02579
			-0.00618	-0.00995					-0.12486	-0.20994
			-0.00742	-0.00971					-0.08241	-0.15641
			0.00121	-0.0028					-0.16371	-0.15183
			0.00228	-0.00194					-0.15699	-0.13887
			0.00316	0.00559					0.08736	0.1892
			0.0027	0.00404					0.07291	0.18432
			0.00839	0.00938					0.36453	0.44534
			0.00963	0.01349					0.39786	0.45881
			0.00354	-0.00121					0.30521	0.23617
			0.00595	0.0016					0.3062	0.28378
			-0.00161	0.00171					-0.03608	0.0163
			-0.000776553	-0.00221					-0.11965	-0.0738
			0.0033	0.011					-0.01276	0.12733
			0.00261	0.01231					-0.03075	0.13759
			-0.00557	-0.00367					-0.17372	-0.07505
			-0.00153	-0.000675797					-0.09774	-0.01266
			-0.00368	-0.0037					0.21	0.24861
			-0.0051	-0.00207					0.18762	0.20787
			0.00929	0.01162					0.24294	0.33071
			0.00709	0.00794					0.24649	0.3374
			0.00612	0.01296					0.3179	0.41336
			0.00621	0.0125					0.281	0.40526
			0.00308	-0.00122					0.27839	0.29292
			0.00685	0.00422					0.3082	0.35011
			-0.000593985	-0.00164					-0.26117	-0.21116
			-0.00264	-0.00361					-0.29	-0.25398
			-0.00341	-0.0083					-0.24725	-0.21887
			-0.0029	-0.00318					-0.33932	-0.27999
			-0.00707	-0.01078					-0.34396	-0.27683
			-0.00659	-0.01255					-0.20063	-0.17763
			-0.00744	-0.002					-0.30773	-0.25777
			-0.00629	-0.00447					-0.32002	-0.27554
			-3.93674e-05	-0.00771					0.11215	0.07759
			-0.0006533	-0.00752					0.12795	0.08388
			-0.00173	-0.00558					-0.18028	-0.18141
			-0.00307	-0.00863					-0.15366	-0.17952
			-0.00544	-0.00463					-0.36781	-0.2984
			-0.00851	-0.01051					-0.40618	-0.33235
			0.0071	0.013					0.21569	0.26928
			0.00597	0.00717					0.10286	0.20454
			0.000465144	0.00304					0.07788	0.06153
			-0.000349575	0.00127					0.03526	0.02509
			0.00615	0.00831					0.13606	0.19127
			0.00288	0.00748					0.13269	0.14415
			0.00236	0.0053					0.17433	0.1278
			0.00463	0.0063					0.21703	0.1693
			-0.00186	-0.000613742					0.09238	0.02347
			-0.00393	-0.00177					0.06011	-0.00125
			0.000183272	0.00129					0.14478	0.03803
			-0.000291364	0.00255					0.09472	0.0175
			0.00491	0.00657					0.3275	0.24777
			0.00947	0.00884					0.35801	0.27205
			0.00237	-0.00116					0.14537	0.17466
			0.00459	0.00262					0.15322	0.16593
			0.00384	0.0023					0.30095	0.26952
			0.00672	0.00387					0.31486	0.28174
			0.00338	0.000146715					0.17845	0.04024
			0.0024	0.000163995					0.16415	0.03744
			-0.00274	-0.00717					0.19137	0.00719
			0.00214	-0.00227					0.15837	0.03111
			0.00522	0.00807					-0.03203	0.07477
			0.01162	0.0078					-0.0079	0.08929
			0.000930736	0.00159					-0.01078	0.13666
			0.0131	0.01088					0.03618	0.15793
			0.0043	0.00527					-0.12935	-0.00383
			0.00727	0.00565					-0.11078	-0.00217
			-0.000595599	-0.00278					-0.10266	-0.0551
			0.00219	0.00109					-0.09904	-0.05949
			-0.01057	-0.0111					-0.3154	-0.22403
			-0.01325	-0.01239					-0.27531	-0.18935
			-0.00964	-0.00656					-0.09419	-0.11229
			-0.0126	-0.00398					-0.11937	-0.08864
			-0.0066	-0.00811					-0.28677	-0.17999
			-0.00645	-0.00596					-0.30208	-0.16282
			-0.01199	-0.00924					-0.12017	-0.08914
			-0.01126	-0.00279					-0.12772	-0.09812
			-0.00767	-0.00725					-0.19986	-0.14185
			-0.00576	-0.01003					-0.25783	-0.21572
			-0.00835	-0.00232					-0.08657	-0.08825
			-0.00496	-0.00131					-0.08837	-0.07125
			-0.01033	-0.00721					-0.42175	-0.33
			-0.01034	-0.00595					-0.46533	-0.36474
			-0.00978	-0.00482					-0.20727	-0.16459
			-0.01247	-0.00649					-0.31426	-0.21108
			-0.00557	-0.00238					-0.23935	-0.19447
			-0.00576	0.00212					-0.27001	-0.22462
			-0.01238	-0.01146					-0.35327	-0.30974
			-0.00938	-0.00749					-0.40695	-0.35217
			-0.00603	-0.00614					-0.31174	-0.28747
			-0.00653	-0.0054					-0.34023	-0.33173
			-0.00828	-0.00922					-0.32656	-0.2805
			-0.00798	-0.00916					-0.36199	-0.35713
			-0.00863	-0.00742					-0.29314	-0.28909
			-0.01046	-0.01017					-0.28648	-0.25253
			-0.01087	-0.00823					-0.34317	-0.27302
			-0.01037	-0.0061					-0.38102	-0.3422
			-0.00186	0.00306					0.00402	0.08178
			-0.00209	-0.00352					-0.05191	-0.09786
			-0.00773	-0.0071					-0.13312	-0.12068
			0.00527	0.00151					0.23991	0.21759
			0.00437	0.00178					0.29652	0.2882
			0.00168	-0.000123966					0.20984	0.19957
			-0.00282	-2.68727e-06					0.23012	0.23941
			-0.00796	0.000397826					-0.09948	-0.03107
			-0.00634	-0.00168					0.05746	0.09037
			0.00757	0.00114					0.01682	0.01696
			0.00215	-0.00614					0.07078	0.03119
			0.00481	0.00749					-0.00513	-0.02403
			-0.00504	-0.00135					0.07388	0.08917
			0.00507	0.000756677					-0.02569	-0.03764
			0.000224673	-0.00090249					0.01518	0.01673
			0.00741	0.00159					0.12422	0.13416
			0.00576	-0.0015					0.12999	0.14501
			0.000724846	0.00505					0.06635	0.06507
			-0.000285013	0.00659					0.10378	0.17231
			0.00375	-0.00425					0.11985	0.03878
			0.00717	0.00353					0.20768	0.14797
			0.00152	-0.00284					-0.09101	-0.06593
			-0.000471836	0.00189					-0.02898	-0.02997
			0.00472	-0.00164					-0.05141	-0.0474
			0.00215	0.00577					-0.09912	-0.086
			0.00104	-0.00139					0.04464	0.01721
			0.00218	0.000476508					0.01669	0.03676
			0.00497	-6.86696e-05					0.03982	0.000843456
			-0.00351	-0.000298909					-0.01389	0.02078
			0.00297	0.00441					-0.05415	-0.07676
			-0.00492	-0.00185					-0.01165	0.02304
			0.00125	0.00223					-0.09948	-0.08546
			-0.0031	0.000269391					-0.08306	-0.02304
			0.00049628	-0.000334976					0.17743	0.18701
			0.0012	0.000577683					0.17833	0.22995
			0.00367	-0.00175					0.14592	0.12252
			0.00796	0.00192					0.20967	0.19526
			0.00433	0.0034					0.05931	0.06955
			0.00249	0.00089712					0.14332	0.13554
			-0.00184	-0.00217					0.18185	0.16169
			-0.00197	-0.00184					0.19937	0.17731
			0.0087	-0.000949935					0.23009	0.23604
			0.00801	0.000193568					0.22925	0.25033
			0.0036	-0.00195					0.07512	0.06069
			0.00583	-0.000781991					0.13368	0.13942
			0.000922225	-0.00932					-0.07456	-0.06785
			-0.00189	-0.00995					-0.13938	-0.11787
			-0.0066	-0.00267					0.02968	0.03918
			-0.00553	-0.00377					-0.09806	-0.04773
			-0.00211	-0.00864					-0.03691	-0.03668
			-0.0077	-0.01033					-0.17026	-0.10703
			0.000269617	-0.01439					-0.03084	-0.03676
			-0.00494	-0.01506					-0.13317	-0.09168
			-0.00918	-0.00603					-0.21663	-0.20324
			-0.00782	-0.00419					-0.19391	-0.16335
			0.00263	-0.00123					-0.08659	-0.05069
			-0.00581	-0.00552					-0.10592	-0.08001
			-0.0062	-0.00673					-0.30099	-0.18293
			-0.0102	-0.00603					-0.30677	-0.20733
			-0.00247	-0.0136					-0.06791	-0.06258
			-0.000802439	-0.01303					-0.10724	-0.10064
			0.00368	-0.00163					0.23368	0.21891
			0.00243	-0.00323					0.24126	0.23825
			-0.00746	-0.00844					-0.19091	-0.13483
			-0.00674	-0.0086					-0.15518	-0.06797
			-0.00504	-0.00596					-0.23598	-0.16356
			-0.00927	-0.00842					-0.21836	-0.16197
			-0.00937	-0.0114					-0.11373	-0.06642
			-0.00907	-0.01365					-0.1076	-0.05764
			-0.000364714	-0.00275					0.07942	0.09553
			0.00104	-0.00309					0.12053	0.12877
			-0.000364766	-0.00418					0.10239	0.08369
			-0.004	-0.00495					0.07581	0.10215
			0.00695	0.00152					0.24097	0.22371
			0.00548	-0.000617855					0.2493	0.24419
			0.00454	0.000961523					0.29793	0.24995
			0.00298	-0.00172					0.3149	0.28197
			0.00218	0.00153					-0.06338	-0.02714
			-0.00248	-0.00245					-0.09875	-0.02705
			0.00153	-0.00291					0.2022	0.18242
			0.000602212	-0.00616					0.22135	0.21169
			0.00447	0.00133					-0.08675	-0.03222
			0.00529	0.00729					-0.00374	0.05253
			0.0063	0.00356					-0.08225	-0.02676
			-0.00333	0.00144					-0.09011	-0.07326
			0.00298	-0.00173					0.14714	0.08027
			0.00264	-0.00148					0.07672	0.09342
			0.00295	0.00209					0.22201	0.21086
			0.00388	0.00376					0.27655	0.27995
			0.0037	0.00403					-0.1241	-0.04487
			-0.00231	-0.0014					-0.18848	-0.08352
			0.0119	0.00684					0.12589	0.16488
			0.00483	0.00302					0.10136	0.12578
			4.34726e-05	0.00236					0.05663	0.09539
			0.00183	-0.000119091					-0.01304	0.02146
			0.01047	0.00635					0.03912	0.06979
			0.00985	0.01072					-0.01493	0.05936
			-0.00326	0.00457					-0.07299	-0.07595
			-0.00275	0.00403					-0.09696	-0.09885
			-0.000593478	0.00224					-0.16338	-0.11873
			-0.00498	0.000474923					-0.16604	-0.10965
			-0.00144	-0.00138					0.03853	0.10796
			0.00498	0.00965					0.06365	0.13268
			0.00443	0.00563					0.03252	0.09632
			0.00486	0.00813					0.10241	0.12377
			0.01128	0.009					0.11331	0.10991
			0.01099	0.01421					0.10871	0.14819
			0.01056	0.00696					0.18942	0.20318
			0.0065	0.00342					0.23808	0.21848
			0.0031	0.00248					0.13525	0.14948
			0.00965	0.00752					0.11879	0.16941
			0.00351	0.00412					-0.08605	-0.00831
			0.00229	0.00579					-0.02736	0.04973
			-0.00333	-0.005					-0.02418	-0.00488
			-0.00601	-0.00395					-0.0367	0.02591
			-0.00558	-0.00242					-0.1323	-0.0512
			-0.01101	-0.01126					-0.14495	-0.06931
			-0.00605	0.00848					-0.03873	0.02837
			-0.0078	-0.000720813					-0.0633	-0.03203
			-0.00355	0.00829					-0.01924	0.04926
			-0.00268	0.00444					0.05714	0.08348
			-0.00123	-0.000599417					-0.03997	-0.0226
			-0.00991	-0.00942					-0.16389	-0.13371
			-0.00571	-0.000377998					-0.16525	-0.10405
			-0.00686	-0.00975					-0.27485	-0.21315
			0.00156	0.0029					0.11484	0.09906
			-0.00184	0.00156					0.02185	0.0475
			0.0032	0.00829					0.0403	0.09835
			-0.00335	0.00147					0.00944	0.02491
			0.00458	-0.00273					0.09033	0.06185
			0.0047	0.00166					0.15214	0.13227
			0.00121	0.00174					-0.16694	-0.08098
			-0.00548	-0.00224					-0.12481	-0.06599
			0.00371	-0.00213					-0.02079	-0.06207
			-0.000445342	0.000207798					0.0119	-0.02642
			-0.000827269	-0.002					0.18041	0.16763
			-0.00594	-0.00419					0.1678	0.17405
			-0.00807	-0.00129					-0.18854	-0.15413
			-0.00908	-0.00146					-0.19042	-0.15337
			-0.00724	0.00853					-0.07001	0.05136
			-0.00623	0.0066					-0.10181	0.00464
			-0.00948	0.000250652					-0.28624	-0.15181
			-0.00852	-0.00183					-0.26382	-0.14988
			-0.0028	0.0067					-0.09721	0.03462
			-0.00663	0.00721					-0.12443	0.00341
			-0.00298	-6.04842e-05					0.09451	0.1376
			-0.00736	-0.000739467					0.06972	0.13328
			-0.00117	-0.00887					-0.13255	-0.07993
			-0.00491	-0.01107					-0.1976	-0.15221
			-0.00778	-0.00809					-0.25703	-0.20127
			-0.01067	-0.01258					-0.27141	-0.20935
			-0.00438	-0.0017					-0.18498	-0.08427
			-0.01133	-0.01099					-0.27333	-0.19412
			-0.00439	-0.00949					-0.25021	-0.1652
			-0.00563	-0.01384					-0.29672	-0.20777
			-0.00857	-0.0049					-0.30115	-0.20252
			-0.01074	-0.00777					-0.33366	-0.22465
			0.00449	0.00406					0.1604	0.22504
			0.0028	-0.000213774					0.11783	0.16659
			-0.00171	0.00316					-0.11275	-0.05849
			-0.00615	0.000735679					-0.06079	0.03402
			-0.0068	1.79941e-05					-0.17455	-0.06788
			-0.00542	7.34256e-05					-0.20192	-0.08932
			-0.00679	-0.00431					-0.28725	-0.19289
			-0.00886	-0.00531					-0.30925	-0.23807
			-0.01019	0.000490389					-0.1953	-0.1427
			-0.00979	-0.00175					-0.19696	-0.12234
			0.00343	-0.000851238					0.21117	0.17633
			0.00379	0.00195					0.21519	0.19743
			-0.00282	-0.001					-0.05025	0.01106
			-0.00076233	0.0038					0.07882	0.16791
			0.00155	0.00755					0.07487	0.14018
			-0.00223	0.00663					-0.02741	0.06398
			0.00775	0.00647					0.08335	0.12898
			0.0048	0.00682					0.10078	0.15354
			-0.00752	0.00457					-0.29263	-0.22417
			-0.00863	0.000556229					-0.28166	-0.21384
			-0.00698	-0.00156					-0.105	-0.03611
			-0.00925	-0.00216					-0.14716	-0.06418
			0.00451	0.00422					0.17963	0.24145
			0.00435	0.00638					0.25905	0.30428
			-0.00134	0.000279666					-0.13584	-0.14787
			-0.000577022	0.00277					-0.1517	-0.14777
			-0.00548	0.00030159					-0.32768	-0.19685
			-0.00543	0.000703905					-0.32575	-0.20635
			-0.0029	0.00103					-0.17021	-0.12995
			-0.00406	7.57587e-05					-0.25163	-0.1479
			-0.0082	0.000864987					-0.29945	-0.18074
			-0.00561	0.000560062					-0.24497	-0.15687
			-0.0062	0.00125					-0.35387	-0.17346
			-0.00631	0.00214					-0.32585	-0.1616
			-0.00249	0.00159					0.06819	0.06823
			-6.43498e-05	0.00224					0.04395	0.04591
			-0.00296	-0.00491					-0.02117	0.01526
			-0.00737	-0.00619					-0.10299	-0.02337
			-0.00175	-0.000841679					0.00622	-0.00848
			-0.00211	-0.00083428					-0.04008	-0.03006
			0.00191	0.00391					-0.00528	-0.01679
			-0.000709123	-0.000343279					-0.02363	-0.05328
			-0.01064	0.000978459					-0.16223	-0.04655
			-0.00967	-0.000110371					-0.16506	-0.06217
			-0.0009356	0.00591					0.04811	0.08245
			-0.00476	0.00179					0.03924	0.04078
			0.0134	0.00329					0.111	0.0893
			0.00729	-0.00029158					0.14596	0.10693
			0.00883	-0.000656839					0.04957	0.00991
			0.00579	0.000439202					0.06546	0.05746
			0.00975	-0.000194687					0.22679	0.18766
			0.00715	0.000956086					0.23291	0.21464
			0.00957	0.00537					0.23627	0.24137
			0.00798	0.00333					0.19304	0.22419
			0.0047	0.00395					-0.02779	0.02563
			-9.76871e-05	0.00293					-0.04281	0.01238
			0.00531	0.00759					-0.05679	-0.02929
			-0.00119	0.000683199					-0.11135	-0.08504
			0.00191	0.00219					0.00518	0.04754
			0.00772	0.00607					0.05312	0.08563
			-3.27964e-05	0.0036					-0.08968	-0.02987
			-0.00399	-0.000941671					-0.125	-0.08773
			0.000764458	0.0009397					0.00652	-0.01635
			0.002	0.00134					0.03388	0.05983
			0.00385	0.00529					-0.04199	-0.01432
			-0.00206	-0.00167					-0.14061	-0.07193
			0.00335	0.00563					-0.13666	-0.10088
			-0.0012	0.000909591					-0.11141	-0.06147
			0.00355	0.0029					-0.08672	-0.11713
			-0.00030774	0.00239					-0.22389	-0.14519
			-0.000775322	0.000894713					-0.2571	-0.23395
			-0.00449	-0.0033					-0.26841	-0.19129
			0.00847	0.00222					0.0139	-0.00257
			0.00185	0.00332					-0.01226	0.00326
			0.00126	0.00197					-0.28185	-0.19479
			-0.00297	0.00181					-0.16205	-0.08904
			0.00356	0.00105					-0.11908	-0.06101
			0.00142	0.00529					-0.00462	0.0849
			0.00298	0.00196					-0.09442	-0.02464
			0.00459	0.00575					-0.04375	0.04861
			0.00121	0.00636					-0.21851	-0.15498
			-0.00651	-0.000442406					-0.27415	-0.16294
			0.00305	0.00564					-0.03011	0.01267
			0.00302	0.00745					-0.02925	0.01685
			-0.00241	-0.00419					0.19728	0.12829
			-0.000138128	-0.00263					0.20572	0.15224
			-0.00285	-0.000391795					0.26465	0.26148
			-0.00216	-0.000194995					0.26321	0.26175
			-0.00951	-0.00498					-0.0826	-0.0756
			-0.00285	-0.00401					-0.04901	-0.05742
			0.00174	-0.00639					0.05308	0.04237
			-0.00187	-0.0092					0.01902	-0.07938
			-4.92688e-05	-0.000336889					-0.03585	-0.08897
			-0.00389	-0.00319					-0.02222	-0.07922
			0.0018	-0.0033					-0.09402	-0.13136
			0.00133	-0.00465					-0.10937	-0.15591
			0.00156	-0.00567					0.1416	0.12275
			0.00298	-0.00664					0.0271	-0.01452
			-0.00483	-0.00306					0.06831	0.07579
			-0.000545543	-0.00396					0.041	0.00813
			-0.000739145	-0.01156					0.0855	-0.0136
			0.00743	-0.00157					0.10836	0.00559
			-0.00117	-0.00216					-0.05555	-0.03131
			-0.000963848	-0.00261					-0.07837	-0.09375
			-7.6678e-05	-0.00368					-0.08325	-0.0457
			-0.000357755	0.00016858					-0.13602	-0.14196
			-0.000451054	-0.0033					0.0394	0.05696
			-0.00192	-0.000666592					-0.02125	-0.03373
			0.00183	-0.00693					0.00254	-0.02081
			-0.0079	-0.00597					-0.05728	-0.04354
			-0.00258	0.000627326					-0.08615	-0.10374
			-0.00612	-0.000594441					-0.07147	-0.06571
			0.00311	0.00232					-0.09232	-0.11009
			-0.00202	0.000941621					-0.16279	-0.13289
			-0.000114358	-0.00177					0.27595	0.29221
			0.00155	-0.000222708					0.26844	0.27512
			-0.000862351	-0.00596					0.16157	0.14786
			0.00476	-0.0037					0.15589	0.08879
			-0.00201	-0.00368					0.03328	-0.0052
			0.00136	-0.00392					0.09123	0.01835
			-0.00477	-0.00534					0.24689	0.23351
			-0.00191	-0.00357					0.2753	0.23757
			0.00109	-0.00381					0.28695	0.25841
			0.00404	-0.00344					0.25181	0.22074
			-0.00339	-0.00804					0.04828	0.02709
			-0.000833473	-0.00464					0.0477	0.01633
			0.00281	0.00222					-0.02311	0.06258
			0.0022	-0.000822726					-0.01695	0.03148
			0.000512843	0.00505					-0.02539	0.06643
			0.00709	0.00284					0.00666	0.02394
			0.00129	-0.00113					0.01822	0.0637
			0.00219	-0.00377					0.04372	0.08207
			0.00464	-0.00304					0.06613	0.119
			0.000601397	-0.00515					0.06488	0.1347
			-0.00236	0.00134					-0.1966	-0.17227
			-0.000714697	0.00324					-0.1271	-0.13123
			0.0024	-0.00192					-0.07357	-0.06439
			-0.00136	-0.00263					-0.15158	-0.14736
			-0.00262	-0.00332					-0.20141	-0.08369
			-0.00698	-0.000987979					-0.23679	-0.14599
			0.00167	-0.00472					0.04631	0.09404
			0.00384	-0.00379					0.04386	0.07248
			-0.000618429	-0.00654					0.28223	0.2802
			-0.00128	-0.00334					0.26584	0.28279
			-0.00265	0.000637016					-0.14485	-0.05718
			-0.00478	-0.00234					-0.09911	-0.00552
			-0.0013	-0.00121					-0.1938	-0.12952
			-0.00532	-0.0041					-0.20434	-0.17211
			-0.01314	-0.01079					-0.08799	-0.02373
			-0.00781	-0.00804					-0.0318	0.00479
			-0.00448	-0.00553					0.04527	0.10303
			-0.00527	-0.00376					0.09371	0.14178
			-0.00341	-0.00476					0.12825	0.14184
			-0.00868	-0.00657					0.0902	0.13055
			0.0012	-0.00401					0.24786	0.22072
			0.00303	-0.00315					0.16549	0.13061
			0.000837133	-0.00242					0.30394	0.27648
			-0.00141	-0.0021					0.30789	0.28425
			0.000187218	0.00297					-0.00962	0.02757
			-0.00412	-0.00131					-0.1005	-0.03601
			-0.00129	-0.00492					0.23196	0.22664
			-0.00471	-0.00818					0.178	0.15602
			0.00183	-0.00617					-0.0321	0.01512
			0.00315	0.00446					0.11829	0.14364
			0.00622	0.0006422					-0.05428	-0.02063
			-0.00134	-0.00302					-0.09767	-0.09785
			-0.00259	-0.01084					0.09157	0.06121
			-0.00315	-0.00723					0.08729	0.08584
			-0.000800213	-0.00183					0.21296	0.16395
			0.00234	-0.00103					0.22316	0.20974
			0.00133	3.52722e-05					-0.08853	-0.02696
			-0.00479	-0.00452					-0.18036	-0.08606
			0.00771	0.00622					0.17301	0.17842
			0.0063	0.0028					0.04804	0.03461
			0.000193371	-0.00221					0.09281	0.05664
			0.0063	0.000583473					-0.02824	-0.0533
			0.00743	0.00109					0.12965	0.15049
			0.00979	0.00379					0.12022	0.1788
			-0.00291	-0.0043					-0.1938	-0.15286
			-0.00203	-0.00436					-0.14727	-0.11611
			0.00164	-0.00307					-0.17115	-0.0969
			-0.00242	-0.00152					-0.14432	-0.06757
			-0.01011	-0.00623					0.06578	0.13846
			0.00533	0.00478					0.09524	0.13998
			0.00684	0.00765					0.08355	0.16839
			0.00701	0.0011					0.16037	0.18282
			0.01326	0.00831					0.20086	0.193
			0.00933	0.01166					0.19594	0.24471
			0.000378058	0.00235					0.22326	0.27608
			0.00357	0.00222					0.24348	0.23804
			-0.00273	-0.00173					0.13226	0.17289
			0.00715	0.00364					0.11229	0.12246
			-0.00109	0.00223					-0.04013	0.03615
			0.000912886	0.00501					0.00411	0.08627
			-0.00223	-0.00302					0.03485	0.06558
			-0.00781	-0.00659					-0.05129	0.00268
			-0.00866	-0.00192					-0.05705	0.00676
			-0.01045	-0.00568					-0.0978	-0.05925
			-0.00505	0.0074					-0.13921	-0.04383
			-0.00333	-0.000116438					-0.08974	-0.05289
			-0.00501	0.00192					-0.13507	-0.08969
			-0.00251	0.00319					-0.08395	-0.06432
			0.00118	0.00113					-0.1446	-0.09776
			-0.00521	-0.00569					-0.20539	-0.15021
			-0.00176	0.0012					-0.16465	-0.08507
			-0.000129694	-0.00455					-0.15141	-0.09666
			0.000759648	0.0042					-0.07096	-0.018
			-0.00144	-0.000122288					-0.12889	-0.08436
			0.00183	0.00623					0.07277	0.10465
			-0.000353826	0.00571					0.10137	0.12452
			-0.000849041	-0.00717					0.03763	-0.00449
			0.00376	-0.000140132					0.04537	0.00573
			7.90117e-05	-0.000120142					-0.20632	-0.13234
			-0.00461	-0.00547					-0.26026	-0.20827
			0.00357	-0.00846					-0.03442	-0.13529
			0.000757958	-0.00113					-0.111	-0.17773
			0.000720992	-0.00145					0.2377	0.22842
			-0.00367	-0.00182					0.13552	0.11312
			-0.00272	0.004					-0.18322	-0.1118
			-0.00276	0.00473					-0.15049	-0.1085
			-0.00734	0.00607					-0.07368	0.01102
			-0.00554	0.00586					-0.14001	-0.06789
			-0.00519	0.00369					-0.22078	-0.11033
			-0.00418	0.0031					-0.21932	-0.1095
			-0.00417	0.00511					-0.11164	0.01986
			-0.00505	0.00645					-0.17165	-0.04896
			-0.00479	0.000105604					0.13557	0.16297
			-0.00419	0.001					0.10082	0.13297
			0.00036716	6.88776e-06					-0.06798	0.04168
			0.000355468	-0.00209					-0.03162	0.04157
			-0.00144	0.00339					-0.20811	-0.10856
			-0.00479	-0.0038					-0.19683	-0.12555
			-0.00106	0.00173					-0.1768	-0.04551
			-0.003	-0.00469					-0.19314	-0.09852
			-0.000290491	-0.00132					-0.19003	-0.05305
			0.000221436	-0.0059					-0.1149	-0.02614
			-0.00393	-0.00111					-0.22752	-0.13464
			-0.00614	-0.00472					-0.24346	-0.17369
			-0.00247	0.000957068					0.10698	0.13949
			-0.0032	0.000631972					0.05571	0.07868
			-0.00852	-0.000690374					-0.18969	-0.15171
			-0.00634	0.00131					-0.18016	-0.131
			-0.00434	-0.000639733					-0.19499	-0.11992
			-0.00298	0.00089966					-0.21511	-0.15611
			-0.00546	-0.0013					-0.22314	-0.13413
			-0.0052	-0.0034					-0.24605	-0.18254
			-0.00895	0.000554716					-0.20335	-0.18892
			-0.00534	0.00293					-0.22595	-0.18634
			-0.00122	0.000362226					0.1992	0.18255
			0.00138	0.00132					0.14467	0.12211
			-0.00334	-0.00397					-0.03851	-0.05122
			0.00112	0.00512					0.1044	0.13906
			-0.00384	0.00112					0.07158	0.05055
			-0.00676	-0.000226415					-0.11409	-0.11174
			0.00363	0.00681					0.15403	0.19774
			0.0041	0.00944					0.16058	0.21415
			-0.00534	0.00129					-0.24448	-0.24298
			-0.00514	4.52488e-05					-0.26317	-0.23688
			-0.00713	-0.00528					-0.09894	-0.07695
			-0.00702	-0.00277					-0.17585	-0.13282
			0.00504	0.00328					0.2641	0.27553
			0.00233	0.00247					0.25475	0.2225
			-0.0011	-0.00262					-0.17242	-0.12942
			-0.00414	-0.0048					-0.15263	-0.10038
			-0.00581	-0.000403994					-0.29366	-0.18117
			-0.00433	0.000389767					-0.27797	-0.17689
			-0.0032	-0.00352					-0.16599	-0.13037
			-0.00168	-0.00273					-0.18466	-0.11045
			-0.00717	-0.000115217					-0.29605	-0.15984
			-0.00438	-0.00238					-0.22214	-0.11268
			-0.00573	0.00334					-0.31414	-0.14125
			-0.0044	0.00235					-0.29669	-0.1454
			-0.00268	-0.00424					-0.04557	-0.04664
			-0.00194	-0.00654					-0.00305	0.000971846
			0.00145	-0.00215					-0.01067	0.07169
			-0.00361	-0.00532					-0.02166	0.08121
			-0.00324	-0.00775					-0.09678	-0.08552
			-0.00169	-0.00823					-0.07808	-0.05582
			-0.000494074	-0.00692					-0.18258	-0.12682
			-0.00263	-0.00998					-0.13977	-0.10485
			-0.00793	0.000319519					-0.20586	-0.1153
			-0.00662	0.000378744					-0.18901	-0.09531
			-0.00117	0.00245					-0.05471	-0.03991
			-0.00275	0.00107					-0.04508	-0.07029
			0.0092	0.0013					0.19095	0.19052
			-9.89676e-05	0.000881674					0.19722	0.16338
			0.00861	-0.000355197					0.09359	0.08498
			0.00241	0.00163					0.14303	0.15529
			0.00664	-0.00174					0.27858	0.30703
			0.00241	0.000568179					0.28466	0.28717
			0.00353	0.000729909					0.28324	0.3229
			-0.00179	-0.00376					0.21468	0.27607
			-0.000241176	0.00243					0.00779	0.06079
			-0.00165	0.00299					-0.03661	-0.0386
			0.00294	0.00651					-0.01845	-0.01512
			0.000863412	-0.0013					-0.07519	-0.10827
			-0.00118	-0.000175619					0.08261	0.07842
			0.00782	0.00583					0.12752	0.10673
			-0.00275	0.00341					-0.08424	-0.05486
			-0.00548	-0.00309					-0.13247	-0.13718
			-0.0036	0.00121					-0.00162	-0.01465
			-0.00562	0.000506366					-0.01412	-0.02069
			0.000915665	0.000852284					-0.03765	-0.03875
			-0.00168	-0.00372					-0.08411	-0.07281
			-0.00194	0.00412					-0.03401	-0.06367
			-0.00452	0.00334					-0.10422	-0.12483
			0.00176	0.00446					-0.02645	-0.0858
			-0.00518	0.00158					-0.19579	-0.15967
			-0.000487387	0.000944073					-0.15395	-0.14607
			-0.0031	0.000248413					-0.19516	-0.13689
			0.000229528	0.000278168					0.09027	0.05464
			-0.00434	0.00349					0.01893	-0.000892584
			-0.002	-0.000730953					-0.20706	-0.15358
			-0.00548	0.00067383					-0.16041	-0.12086
			-0.00109	2.61453e-05					-0.01095	0.02739
			-0.00161	0.00863					-0.01048	0.05222
			0.00118	0.0042					-0.00403	0.03868
			0.00238	0.00948					-0.05148	-0.02499
			0.00182	0.01096					-0.10128	-0.11764
			-0.00805	0.000426636					-0.25983	-0.21497
			-0.00211	-0.00147					-0.18422	-0.11457
			0.00669	-0.000274045					0.34971	0.30076
			0.00451	0.00151					0.40455	0.35303
			-0.000500694	-0.00486					0.25738	0.24245
			-0.00169	-0.000713221					0.27535	0.28473
			0.000553303	-0.00443					-0.02679	0.0037
			0.000918246	-0.00246					0.14492	0.12988
			0.01098	0.00392					0.18685	0.1658
			0.00433	0.00109					0.17121	0.13249
			0.00153	-0.00183					0.08998	0.04589
			0.000372747	-0.00621					0.1058	0.07185
			0.01167	0.00195					0.11904	0.06305
			0.00841	-0.00455					0.10762	0.04578
			0.00859	0.00196					0.28501	0.21818
			0.00533	0.00124					0.25302	0.21434
			0.00437	0.0027					0.19922	0.11278
			0.000846949	0.00685					0.19286	0.17388
			0.00182	-0.00938					0.1783	0.1007
			0.00325	-0.00389					0.22421	0.16836
			0.00508	0.000178558					0.04892	0.02208
			0.00203	0.00576					0.06791	0.0637
			0.01338	0.000566166					0.13731	0.05853
			0.01016	0.00608					0.09702	0.07421
			0.00567	-0.00284					0.10036	0.02039
			0.00297	0.00312					0.09767	0.09157
			0.00599	-0.0025					0.08886	0.04932
			-3.96542e-06	-0.00271					0.07044	0.04335
			0.00587	0.00622					0.02058	0.01492
			0.000453293	0.00346					0.04548	0.06544
			0.01003	0.00754					0.03119	0.00264
			0.00191	0.00379					-0.05329	0.00126
			-0.000759932	-0.00122					0.241	0.28847
			-0.00129	-5.38768e-05					0.31687	0.34713
			0.00481	-0.0044					0.19551	0.14988
			0.00282	0.000481859					0.22179	0.20806
			0.01135	-0.000766841					0.19861	0.18372
			0.00512	-0.004					0.26262	0.21391
			-0.00444	-0.00484					0.15049	0.1674
			-0.0016	8.6045e-05					0.21274	0.21762
			0.000539743	-0.0019					0.27201	0.3194
			0.00256	0.000822284					0.25114	0.3038
			0.00223	-0.00344					0.102	0.06936
			0.00283	0.000148311					0.16977	0.15789
			-0.00318	-0.00419					-0.27203	-0.23196
			-0.00696	-0.00649					-0.32197	-0.28452
			-0.00592	-0.000173432					-0.25731	-0.19495
			-0.01001	-0.00506					-0.34691	-0.28102
			-0.00581	-0.01151					-0.10703	-0.06566
			-0.01303	-0.0102					-0.33953	-0.26902
			-0.000480531	-0.00495					-0.04456	0.02894
			-0.00772	-0.01018					-0.13965	-0.08792
			0.0023	0.00958					-0.22738	-0.13219
			-0.00223	0.00332					-0.22875	-0.13455
			0.0052	0.00671					-0.03143	-0.02299
			-0.00324	4.39754e-05					-0.13286	-0.13764
			-0.00493	-0.00932					-0.15629	-0.03727
			-0.00866	-0.00733					-0.21904	-0.08123
			-0.00646	-0.01059					0.04293	0.06801
			-0.00587	-0.01131					-0.01305	0.01559
			-0.00352	0.000247239					0.04419	0.1019
			-0.0041	0.00643					0.05565	0.17299
			-0.00594	-0.00588					-0.31673	-0.20839
			-0.00559	-0.00584					-0.2018	-0.07413
			-0.00242	-0.00253					-0.30262	-0.18864
			-0.00658	-0.00448					-0.29365	-0.15086
			-0.0107	-0.0114					-0.32196	-0.25822
[truncated: 28,137 more rows]

## Sheet: Fig.5
Fig.5a	Fig.5b
Summed positive RSFC value	Summed negative RSFC value
16.2864	-8.06583
17.0553	-9.08118
24.5633	-17.6361
27.0186	-18.6197
28.0653	-16.8724
29.4168	-18.4718
13.7915	-19.0355
14.6531	-17.5147
20.4118	-23.8379
22.5126	-26.9424
24.111	-11.2168
25.441	-12.9838
26.8302	-19.6514
28.2356	-21.7668
8.61203	-13.5715
6.4219	-7.43086
25.4524	-11.4583
24.0509	-10.8297
12.6683	-6.94077
11.7368	-6.78183
14.8752	-7.2292
16.2451	-5.62285
22.4426	-13.5229
23.7493	-7.61844
19.9277	-11.4799
17.7006	-10.395
20.5158	-10.576
22.5399	-12.0087
25.1967	-14.648
25.0468	-15.3617
24.9956	-13.0513
24.1669	-15.1185
26.5906	-11.2728
26.5089	-11.1328
23.6963	-8.72518
22.9499	-9.97584
25.8717	-10.8597
26.1789	-10.301
29.6959	-13.7986
28.4635	-17.3215
28.6039	-24.2372
27.2359	-24.691
23.4527	-11.0467
26.2233	-11.0557
8.04892	-6.64981
14.999	-7.47006
28.2253	-20.7391
31.4181	-22.3699
23.2218	-17.3536
21.8722	-14.1184
25.976	-10.3602
26.495	-7.55111
20.7965	-19.5832
18.5905	-18.8069
15.3051	-27.7615
19.507	-30.415
3.54045	-31.6359
3.80329	-30.6158
6.01669	-26.237
6.70353	-28.8286
33.3995	-21.9393
32.9774	-21.8816
29.3764	-20.263
31.3307	-24.9302
4.84465	-34.3652
8.54033	-35.9281
8.62586	-25.6646
9.10062	-26.3974
23.7163	-17.3382
22.976	-18.1218
27.05	-22.3481
20.0867	-19.1906
24.2676	-24.3066
28.2028	-25.4522
25.8989	-18.5213
26.0692	-20.3823
21.9027	-16.9822
21.2905	-19.1577
20.748	-19.8161
18.6326	-18.2783
28.3314	-17.1558
28.3818	-17.739
29.1124	-23.0811
30.5134	-24.1623
21.6824	-19.7666
16.1254	-21.3014
27.5576	-18.6955
27.6093	-19.7059
22.1768	-21.9218
18.6682	-16.5745
18.8558	-20.6865
19.3448	-17.129
20.4203	-17.0393
18.4534	-16.7518
22.3215	-17.8024
24.3459	-20.1601
19.3911	-21.5018
19.4645	-23.5708
19.3522	-14.0706
17.8258	-14.4989
13.4368	-16.8409
14.5716	-16.8542
17.4069	-21.1166
20.974	-22.3098
24.6584	-23.5549
24.9107	-21.2878
27.5751	-29.9844
29.874	-26.0635
12.4954	-12.6313
13.0686	-17.2523
14.6866	-17.432
15.8896	-17.5412
19.5885	-18.8765
18.862	-17.5158
18.5684	-16.1857
20.2146	-16.7128
11.7729	-8.20069
9.37844	-6.91808
7.79893	-20.5917
8.15601	-16.0978
25.6356	-16.5706
22.1495	-16.5546
24.551	-21.0491
22.3397	-20.547
10.7086	-26.3114
8.41439	-28.1365
8.73809	-17.7747
8.39805	-19.8964
13.4602	-26.3319
11.9625	-29.0425
7.58647	-30.9275
6.05338	-32.3247
10.7153	-22.4784
9.35129	-21.3457
12.9778	-16.0039
12.6585	-17.0659
16.5508	-12.6154
22.8223	-18.7515
19.1616	-20.7145
15.9083	-21.4224
13.1274	-7.40821
12.9982	-7.84819
28.7867	-22.5924
24.9609	-19.1474
26.624	-22.7404
23.6095	-23.9512
4.92339	-17.6144
4.47139	-17.7757
4.94789	-29.3713
7.19481	-29.5615
10.6225	-26.4454
8.60919	-24.7671
21.4132	-23.5723
19.7815	-23.5828
11.2712	-18.972
9.66243	-21.3672
25.9831	-20.5391
27.211	-21.9003
11.3467	-24.8234
12.5553	-27.2018
4.77431	-35.7329
6.45947	-37.9
10.8756	-20.724
10.2901	-21.0445
15.3529	-8.03695
12.1602	-6.48799
23.1503	-12.5776
25.8705	-13.6394
19.0946	-20.4808
20.681	-21.1742
22.3656	-18.0536
21.5983	-21.0014
29.6545	-19.7373
31.188	-22.1049
26.5283	-25.5139
24.2311	-25.6247
8.05174	-21.2749
14.5475	-23.9957
14.8059	-20.1605
10.3855	-16.3663
21.2044	-29.268
20.8471	-28.8218
16.7754	-27.1386
18.8683	-27.0165
5.9038	-24.6704
5.76673	-23.4313
23.8566	-24.4344
24.5201	-23.268
11.4109	-16.9798
8.61185	-14.932
11.0757	-32.1707
9.33967	-31.3214
8.41305	-16.35
11.0323	-21.1762
11.6848	-26.8181
14.6608	-22.8417
8.68826	-32.0568
7.2289	-32.1309
16.3592	-18.9122
16.4116	-18.6232
21.3458	-23.9614
25.656	-24.1996
15.2578	-12.9485
15.6486	-13.7345
25.0343	-20.5161
25.755	-19.0216
14.7783	-29.0805
14.4087	-29.7302
6.79493	-18.9622
7.30093	-16.2845
16.3494	-10.3885
18.5533	-11.775
14.6671	-9.94004
20.7176	-11.1387
24.5523	-17.5517
26.3265	-18.3548
27.4232	-16.2004
27.3132	-17.5812
10.0779	-17.7169
9.11789	-17.3239
6.46117	-21.7078
6.12676	-25.1674
7.98055	-20.3067
10.8802	-18.8442
6.80539	-16.4077
6.52502	-18.094
13.0987	-14.692
16.4364	-13.466
6.53252	-20.0056
7.78604	-22.7382
9.36027	-38.8461
9.78195	-38.965
4.70845	-25.3919
5.76572	-37.1651
6.71832	-32.8833
6.3637	-34.5473
14.2143	-28.2632
12.3767	-33.3564
6.81305	-38.9917
8.76946	-34.0478
10.2012	-30.1454
15.4665	-29.2306
13.8475	-30.0575
11.6457	-22.5221
5.81068	-39.6632
6.93742	-42.8403

## Sheet: Fig.6
Fig.6a			Fig.6b			Fig.6c			Fig.6d			Fig.6e			Fig.6f
Summed positive RSFC value	5HT1a density value		Summed positive RSFC value	5HT2a density value		Summed positive RSFC value	GABAA density value		Summed positive RSFC value	mGluR5 density value		Summed negative RSFC value	5HT1a density value		Summed negative RSFC value	mGluR5 density value
16.2864	27.4198		16.2864	53.9812		16.2864	63.2133		16.2864	57.3826		-8.06583	27.4198		-8.06583	57.3826
17.0553	26.6478		17.0553	55.1086		17.0553	63.2277		17.0553	59.3977		-9.08118	26.6478		-9.08118	59.3977
24.5633	26.0652		24.5633	55.7109		24.5633	61.4547		24.5633	60.2655		-17.6361	26.0652		-17.6361	60.2655
27.0186	26.7211		27.0186	55.7672		27.0186	62.5364		27.0186	60.9099		-18.6197	26.7211		-18.6197	60.9099
28.0653	28.7164		28.0653	57.5139		28.0653	58.9454		28.0653	62.5296		-16.8724	28.7164		-16.8724	62.5296
29.4168	29.2857		29.4168	58.4592		29.4168	60.9571		29.4168	63.8964		-18.4718	29.2857		-18.4718	63.8964
13.7915	24.7254		13.7915	49.4611		13.7915	58.982		13.7915	56.6906		-19.0355	24.7254		-19.0355	56.6906
14.6531	24.193		14.6531	49.7128		14.6531	57.0214		14.6531	56.0943		-17.5147	24.193		-17.5147	56.0943
20.4118	25.7572		20.4118	44.096		20.4118	58.6122		20.4118	57.8065		-23.8379	25.7572		-23.8379	57.8065
22.5126	25.4682		22.5126	45.2817		22.5126	59.535		22.5126	56.7428		-26.9424	25.4682		-26.9424	56.7428
24.111	30.2932		24.111	61.473		24.111	66.4118		24.111	60.0085		-11.2168	30.2932		-11.2168	60.0085
25.441	30.5806		25.441	60.7694		25.441	67.1899		25.441	60.2009		-12.9838	30.5806		-12.9838	60.2009
26.8302	34.904		26.8302	64.9113		26.8302	64.4307		26.8302	63.8417		-19.6514	34.904		-19.6514	63.8417
28.2356	35.644		28.2356	64.3717		28.2356	64.1245		28.2356	65.1172		-21.7668	35.644		-21.7668	65.1172
8.61203	32.7059		8.61203	69.0685		8.61203	68.2974		8.61203	66.2917		-13.5715	32.7059		-13.5715	66.2917
6.4219	31.7784		6.4219	65.7045		6.4219	67.8588		6.4219	65.7359		-7.43086	31.7784		-7.43086	65.7359
25.4524	26.2296		25.4524	59.2742		25.4524	63.9395		25.4524	60.8048		-11.4583	26.2296		-11.4583	60.8048
24.0509	26.2894		24.0509	57.0153		24.0509	64.3297		24.0509	61.6267		-10.8297	26.2894		-10.8297	61.6267
12.6683	33.9088		12.6683	71.0229		12.6683	67.5769		12.6683	65.9742		-6.94077	33.9088		-6.94077	65.9742
11.7368	34.0703		11.7368	70.0741		11.7368	67.4025		11.7368	65.9036		-6.78183	34.0703		-6.78183	65.9036
14.8752	29.2614		14.8752	68.9241		14.8752	66.2731		14.8752	70.5753		-7.2292	29.2614		-7.2292	70.5753
16.2451	30.0332		16.2451	65.8754		16.2451	65.8246		16.2451	69.602		-5.62285	30.0332		-5.62285	69.602
22.4426	27.709		22.4426	63.7356		22.4426	67.142		22.4426	64.9342		-13.5229	27.709		-13.5229	64.9342
23.7493	27.0322		23.7493	61.0677		23.7493	64.9937		23.7493	64.736		-7.61844	27.0322		-7.61844	64.736
19.9277	24.5299		19.9277	54.3292		19.9277	60.1741		19.9277	59.6714		-11.4799	24.5299		-11.4799	59.6714
17.7006	25.4541		17.7006	55.7171		17.7006	61.9252		17.7006	59.9604		-10.395	25.4541		-10.395	59.9604
20.5158	34.7678		20.5158	64.2491		20.5158	62.313		20.5158	67.5278		-10.576	34.7678		-10.576	67.5278
22.5399	34.8282		22.5399	63.2673		22.5399	62.9263		22.5399	68.3045		-12.0087	34.8282		-12.0087	68.3045
25.1967	30.4917		25.1967	64.3431		25.1967	63.7949		25.1967	61.9277		-14.648	30.4917		-14.648	61.9277
25.0468	29.3984		25.0468	61.6498		25.0468	62.4236		25.0468	63.2463		-15.3617	29.3984		-15.3617	63.2463
24.9956	28.8064		24.9956	63.9113		24.9956	67.0811		24.9956	70.0013		-13.0513	28.8064		-13.0513	70.0013
24.1669	30.0931		24.1669	65.093		24.1669	69.3795		24.1669	70.8892		-15.1185	30.0931		-15.1185	70.8892
26.5906	26.9902		26.5906	57.2608		26.5906	64.0126		26.5906	66.767		-11.2728	26.9902		-11.2728	66.767
26.5089	26.0173		26.5089	54.7862		26.5089	64.1517		26.5089	67.0473		-11.1328	26.0173		-11.1328	67.0473
23.6963	26.0142		23.6963	58.8245		23.6963	65.0113		23.6963	69.0624		-8.72518	26.0142		-8.72518	69.0624
22.9499	25.7622		22.9499	56.7245		22.9499	65.383		22.9499	68.6976		-9.97584	25.7622		-9.97584	68.6976
25.8717	31.5884		25.8717	61.4658		25.8717	65.5864		25.8717	65.2366		-10.8597	31.5884		-10.8597	65.2366
26.1789	36.128		26.1789	63.3136		26.1789	69.3235		26.1789	65.8642		-10.301	36.128		-10.301	65.8642
29.6959	36.6349		29.6959	65.7964		29.6959	69.9584		29.6959	67.1422		-13.7986	36.6349		-13.7986	67.1422
28.4635	31.5631		28.4635	62.9249		28.4635	66.9787		28.4635	66.3264		-17.3215	31.5631		-17.3215	66.3264
28.6039	37.1507		28.6039	68.1793		28.6039	70.5031		28.6039	68.7573		-24.2372	37.1507		-24.2372	68.7573
27.2359	39.7785		27.2359	67.0315		27.2359	71.904		27.2359	70.1032		-24.691	39.7785		-24.691	70.1032
23.4527	28.8859		23.4527	57.611		23.4527	65.3056		23.4527	61.5907		-11.0467	28.8859		-11.0467	61.5907
26.2233	26.1486		26.2233	55.612		26.2233	64.3671		26.2233	63.03		-11.0557	26.1486		-11.0557	63.03
8.04892	29.0705		8.04892	56.6697		8.04892	65.4253		8.04892	62.1592		-6.64981	29.0705		-6.64981	62.1592
14.999	29.2951		14.999	54.818		14.999	66.0188		14.999	61.9977		-7.47006	29.2951		-7.47006	61.9977
28.2253	33.7505		28.2253	55.3927		28.2253	67.7835		28.2253	67.9123		-20.7391	33.7505		-20.7391	67.9123
31.4181	34.2776		31.4181	55.5854		31.4181	66.285		31.4181	67.9257		-22.3699	34.2776		-22.3699	67.9257
23.2218	36.2801		23.2218	50.8882		23.2218	68.1469		23.2218	64.2701		-17.3536	36.2801		-17.3536	64.2701
21.8722	39.4622		21.8722	52.7755		21.8722	67.6963		21.8722	63.5179		-14.1184	39.4622		-14.1184	63.5179
25.976	26.5369		25.976	57.5128		25.976	63.507		25.976	64.7238		-10.3602	26.5369		-10.3602	64.7238
26.495	29.7748		26.495	56.8151		26.495	68.9424		26.495	63.3551		-7.55111	29.7748		-7.55111	63.3551
20.7965	20.668		20.7965	45.5932		20.7965	56.7104		20.7965	60.2083		-19.5832	20.668		-19.5832	60.2083
18.5905	19.8567		18.5905	42.9899		18.5905	56.6296		18.5905	62.9725		-18.8069	19.8567		-18.8069	62.9725
15.3051	22.0011		15.3051	43.8975		15.3051	56.2576		15.3051	57.8339		-27.7615	22.0011		-27.7615	57.8339
19.507	23.3917		19.507	47.2741		19.507	57.245		19.507	55.9919		-30.415	23.3917		-30.415	55.9919
3.54045	16.4727		3.54045	35.2011		3.54045	51.3531		3.54045	51.8941		-31.6359	16.4727		-31.6359	51.8941
3.80329	16.3831		3.80329	35.5163		3.80329	53.1774		3.80329	51.1378		-30.6158	16.3831		-30.6158	51.1378
6.01669	16.6916		6.01669	32.1213		6.01669	49.9974		6.01669	52.1442		-26.237	16.6916		-26.237	52.1442
6.70353	17.1883		6.70353	31.0448		6.70353	49.8736		6.70353	50.783		-28.8286	17.1883		-28.8286	50.783
33.3995	38.2831		33.3995	65.2284		33.3995	71.1018		33.3995	67.9704		-21.9393	38.2831		-21.9393	67.9704
32.9774	32.9087		32.9774	59.8418		32.9774	64.3425		32.9774	68.2658		-21.8816	32.9087		-21.8816	68.2658
29.3764	29.7891		29.3764	62.4745		29.3764	65.9732		29.3764	64.7144		-20.263	29.7891		-20.263	64.7144
31.3307	29.8849		31.3307	63.7326		31.3307	66.0642		31.3307	63.2949		-24.9302	29.8849		-24.9302	63.2949
4.84465	22.6544		4.84465	42.0491		4.84465	57.8084		4.84465	57.8111		-34.3652	22.6544		-34.3652	57.8111
8.54033	22.7676		8.54033	43.0111		8.54033	56.8243		8.54033	58.1664		-35.9281	22.7676		-35.9281	58.1664
8.62586	21.735		8.62586	33.2423		8.62586	55.0581		8.62586	54.2896		-25.6646	21.735		-25.6646	54.2896
9.10062	22.1599		9.10062	34.0248		9.10062	56.0934		9.10062	54.43		-26.3974	22.1599		-26.3974	54.43
23.7163	41.0257		23.7163	48.9925		23.7163	58.5964		23.7163	51.1764		-17.3382	41.0257		-17.3382	51.1764
22.976	42.406		22.976	48.4223		22.976	59.183		22.976	55.1624		-18.1218	42.406		-18.1218	55.1624
27.05	32.9268		27.05	62.6985		27.05	64.4673		27.05	63.1653		-22.3481	32.9268		-22.3481	63.1653
20.0867	35.0754		20.0867	67.6079		20.0867	69.5075		20.0867	64.311		-19.1906	35.0754		-19.1906	64.311
24.2676	39.8981		24.2676	66.4459		24.2676	71.8086		24.2676	59.7343		-24.3066	39.8981		-24.3066	59.7343
28.2028	40.325		28.2028	66.1166		28.2028	71.0169		28.2028	60.7764		-25.4522	40.325		-25.4522	60.7764
25.8989	24.7716		25.8989	50.6326		25.8989	62.5861		25.8989	66.238		-18.5213	24.7716		-18.5213	66.238
26.0692	21.2731		26.0692	46.8366		26.0692	59.06		26.0692	67.8766		-20.3823	21.2731		-20.3823	67.8766
21.9027	43.9472		21.9027	56.7344		21.9027	60.2856		21.9027	52.0987		-16.9822	43.9472		-16.9822	52.0987
21.2905	43.8641		21.2905	55.7289		21.2905	61.839		21.2905	54.7457		-19.1577	43.8641		-19.1577	54.7457
20.748	39.2551		20.748	66.9431		20.748	66.7712		20.748	62.6604		-19.8161	39.2551		-19.8161	62.6604
18.6326	34.5857		18.6326	66.9634		18.6326	68.5752		18.6326	62.3595		-18.2783	34.5857		-18.2783	62.3595
28.3314	29.3037		28.3314	50.8472		28.3314	62.8449		28.3314	64.9993		-17.1558	29.3037		-17.1558	64.9993
28.3818	32.434		28.3818	59.4824		28.3818	64.7096		28.3818	66.6108		-17.739	32.434		-17.739	66.6108
29.1124	37.9853		29.1124	53.5541		29.1124	61.0734		29.1124	62.0977		-23.0811	37.9853		-23.0811	62.0977
30.5134	39.2349		30.5134	55.1011		30.5134	63.0397		30.5134	63.0053		-24.1623	39.2349		-24.1623	63.0053
21.6824	28.1947		21.6824	53.8907		21.6824	68.5382		21.6824	72.0282		-19.7666	28.1947		-19.7666	72.0282
16.1254	31.5084		16.1254	62.2472		16.1254	67.6805		16.1254	71.4619		-21.3014	31.5084		-21.3014	71.4619
27.5576	40.495		27.5576	71.2224		27.5576	71.4691		27.5576	66.9067		-18.6955	40.495		-18.6955	66.9067
27.6093	42.0239		27.6093	74.9352		27.6093	73.4077		27.6093	67.7123		-19.7059	42.0239		-19.7059	67.7123
22.1768	43.7981		22.1768	61.8017		22.1768	65.77		22.1768	61.7009		-21.9218	43.7981		-21.9218	61.7009
18.6682	41.6808		18.6682	57.5469		18.6682	60.0742		18.6682	58.5847		-16.5745	41.6808		-16.5745	58.5847
18.8558	37.0654		18.8558	67.7644		18.8558	68.2272		18.8558	64.033		-20.6865	37.0654		-20.6865	64.033
19.3448	37.1224		19.3448	67.9548		19.3448	61.817		19.3448	63.8892		-17.129	37.1224		-17.129	63.8892
20.4203	47.8795		20.4203	69.2798		20.4203	61.6112		20.4203	61.0454		-17.0393	47.8795		-17.0393	61.0454
18.4534	50.919		18.4534	71.9491		18.4534	64.2658		18.4534	61.3561		-16.7518	50.919		-16.7518	61.3561
22.3215	40.9845		22.3215	67.3162		22.3215	65.2652		22.3215	61.4981		-17.8024	40.9845		-17.8024	61.4981
24.3459	41.2202		24.3459	65.1702		24.3459	66.2701		24.3459	63.1573		-20.1601	41.2202		-20.1601	63.1573
19.3911	32.4074		19.3911	61.9323		19.3911	66.8279		19.3911	67.8978		-21.5018	32.4074		-21.5018	67.8978
19.4645	35.4541		19.4645	72.0178		19.4645	67.2087		19.4645	65.0602		-23.5708	35.4541		-23.5708	65.0602
19.3522	38.1248		19.3522	66.7032		19.3522	68.1381		19.3522	64.1615		-14.0706	38.1248		-14.0706	64.1615
17.8258	37.3116		17.8258	69.1299		17.8258	66.8925		17.8258	65.8482		-14.4989	37.3116		-14.4989	65.8482
13.4368	44.5162		13.4368	59.5979		13.4368	64.8953		13.4368	65.1599		-16.8409	44.5162		-16.8409	65.1599
14.5716	42.9552		14.5716	60.7866		14.5716	65.9904		14.5716	64.0248		-16.8542	42.9552		-16.8542	64.0248
17.4069	52.7914		17.4069	63.3606		17.4069	64.1087		17.4069	56.7405		-21.1166	52.7914		-21.1166	56.7405
20.974	51.7843		20.974	63.189		20.974	62.0235		20.974	56.9429		-22.3098	51.7843		-22.3098	56.9429
24.6584	28.2648		24.6584	58.3786		24.6584	71.0949		24.6584	58.8664		-23.5549	28.2648		-23.5549	58.8664
24.9107	27.8868		24.9107	58.9871		24.9107	72.7309		24.9107	59.0211		-21.2878	27.8868		-21.2878	59.0211
27.5751	38.8525		27.5751	68.7423		27.5751	68.7629		27.5751	61.2274		-29.9844	38.8525		-29.9844	61.2274
29.874	37.6208		29.874	69.8029		29.874	69.4781		29.874	60.0981		-26.0635	37.6208		-26.0635	60.0981
12.4954	64.2632		12.4954	55.2277		12.4954	61.7707		12.4954	53.7172		-12.6313	64.2632		-12.6313	53.7172
13.0686	64.3354		13.0686	54.6697		13.0686	63.1648		13.0686	53.8494		-17.2523	64.3354		-17.2523	53.8494
14.6866	52.2416		14.6866	51.5567		14.6866	56.6876		14.6866	49.3843		-17.432	52.2416		-17.432	49.3843
15.8896	50.0424		15.8896	47.3523		15.8896	58.6684		15.8896	52.2578		-17.5412	50.0424		-17.5412	52.2578
19.5885	62.6177		19.5885	62.484		19.5885	73.9914		19.5885	63.5824		-18.8765	62.6177		-18.8765	63.5824
18.862	60.3745		18.862	60.5287		18.862	71.4541		18.862	66.9192		-17.5158	60.3745		-17.5158	66.9192
18.5684	39.0965		18.5684	23.5532		18.5684	43.8129		18.5684	38.8617		-16.1857	39.0965		-16.1857	38.8617
20.2146	40.6833		20.2146	18.213		20.2146	50.0751		20.2146	41.275		-16.7128	40.6833		-16.7128	41.275
11.7729	0		11.7729	0		11.7729	0		11.7729	52.0106		-8.20069	0		-6.91808	52.0106
9.37844	47.1488		9.37844	47.1125		9.37844	54.204		9.37844	46.9436		-6.91808	47.1488		-20.5917	46.9436
7.79893	35.9628		7.79893	42.5392		7.79893	61.839		7.79893	44.2394		-20.5917	35.9628		-16.0978	44.2394
8.15601	32.698		8.15601	34.7042		8.15601	57.3247		8.15601	63.4126		-16.0978	32.698		-16.5706	63.4126
25.6356	35.0555		25.6356	71.5428		25.6356	67.3982		25.6356	63.9283		-16.5706	35.0555		-16.5546	63.9283
22.1495	35.2438		22.1495	72.6715		22.1495	67.4105		22.1495	64.5908		-16.5546	35.2438		-21.0491	64.5908
24.551	37.143		24.551	75.8591		24.551	69.4461		24.551	65.5253		-21.0491	37.143		-20.547	65.5253
22.3397	35.7483		22.3397	73.9949		22.3397	71.8533		22.3397	59.6237		-20.547	35.7483		-26.3114	59.6237
10.7086	21.681		10.7086	49.6272		10.7086	61.3689		10.7086	56.138		-26.3114	21.681		-28.1365	56.138
8.41439	20.8054		8.41439	45.9958		8.41439	59.1436		8.41439	60.5178		-28.1365	20.8054		-17.7747	60.5178
8.73809	21.4213		8.73809	47.0067		8.73809	62.4108		8.73809	58.5635		-17.7747	21.4213		-19.8964	58.5635
8.39805	21.5822		8.39805	49.0891		8.39805	61.9247		8.39805	54.9531		-19.8964	21.5822		-26.3319	54.9531
13.4602	25.6628		13.4602	53.4845		13.4602	62.7148		13.4602	51.9059		-26.3319	25.6628		-29.0425	51.9059
11.9625	24.0234		11.9625	49.9737		11.9625	56.3982		11.9625	57.0301		-29.0425	24.0234		-30.9275	57.0301
7.58647	23.2893		7.58647	46.8729		7.58647	57.5438		7.58647	52.399		-30.9275	23.2893		-32.3247	52.399
6.05338	21.8714		6.05338	45.3128		6.05338	56.4229		6.05338	57.3003		-32.3247	21.8714		-22.4784	57.3003
10.7153	23.5344		10.7153	55.4324		10.7153	60.0034		10.7153	54.3456		-22.4784	23.5344		-21.3457	54.3456
9.35129	24.864		9.35129	52.8904		9.35129	59.6825		9.35129	66.367		-21.3457	24.864		-16.0039	66.367
12.9778	23.1112		12.9778	52.3945		12.9778	65.9417		12.9778	69.6905		-16.0039	23.1112		-17.0659	69.6905
12.6585	28.7161		12.6585	61.6578		12.6585	67.1584		12.6585	60.0196		-17.0659	28.7161		-12.6154	60.0196
16.5508	25.7182		16.5508	60.3737		16.5508	67.2659		16.5508	64.5085		-12.6154	25.7182		-18.7515	64.5085
22.8223	26.0869		22.8223	61.2087		22.8223	67.9013		22.8223	62.2837		-18.7515	26.0869		-20.7145	62.2837
19.1616	29.1521		19.1616	60.0921		19.1616	64.3095		19.1616	59.2629		-20.7145	29.1521		-21.4224	59.2629
15.9083	28.8772		15.9083	61.5763		15.9083	64.6528		15.9083	71.708		-21.4224	28.8772		-7.40821	71.708
13.1274	26.5118		13.1274	58.2719		13.1274	66.1362		13.1274	69.174		-7.40821	26.5118		-7.84819	69.174
12.9982	27.3347		12.9982	60.7971		12.9982	64.7648		12.9982	68.9341		-7.84819	27.3347		-22.5924	68.9341
28.7867	31.5164		28.7867	65.2006		28.7867	69.9258		28.7867	70.4141		-22.5924	31.5164		-19.1474	70.4141
24.9609	31.9394		24.9609	69.9691		24.9609	68.6848		24.9609	67.4846		-19.1474	31.9394		-22.7404	67.4846
26.624	31.0074		26.624	62.275		26.624	67.734		26.624	67.6714		-22.7404	31.0074		-23.9512	67.6714
23.6095	31.4676		23.6095	65.438		23.6095	67.3432		23.6095	63.2064		-23.9512	31.4676		-17.6144	63.2064
4.92339	28.1287		4.92339	57.7757		4.92339	66.8824		4.92339	62.6608		-17.6144	28.1287		-17.7757	62.6608
4.47139	27.1315		4.47139	57.5059		4.47139	66.3028		4.47139	59.8001		-17.7757	27.1315		-29.3713	59.8001
4.94789	28.005		4.94789	51.8905		4.94789	61.9908		4.94789	57.7376		-29.3713	28.005		-29.5615	57.7376
7.19481	28.2664		7.19481	53.8533		7.19481	63.5047		7.19481	60.4607		-29.5615	28.2664		-26.4454	60.4607
10.6225	24.5224		10.6225	59.6745		10.6225	70.1755		10.6225	58.8426		-26.4454	24.5224		-24.7671	58.8426
8.60919	22.0819		8.60919	58.033		8.60919	69.9732		8.60919	67.4747		-24.7671	22.0819		-23.5723	67.4747
21.4132	28.8859		21.4132	66.5293		21.4132	71.0421		21.4132	66.5383		-23.5723	28.8859		-23.5828	66.5383
19.7815	30.2847		19.7815	68.1078		19.7815	74.2316		19.7815	58.2258		-23.5828	30.2847		-18.972	58.2258
11.2712	20.8737		11.2712	47.577		11.2712	59.4452		11.2712	58.7067		-18.972	20.8737		-21.3672	58.7067
9.66243	20.6908		9.66243	46.8515		9.66243	60.3462		9.66243	67.8742		-21.3672	20.6908		-20.5391	67.8742
25.9831	31.89		25.9831	58.0758		25.9831	66.9172		25.9831	67.3142		-20.5391	31.89		-21.9003	67.3142
27.211	32.4898		27.211	61.5062		27.211	67.7728		27.211	58.0703		-21.9003	32.4898		-24.8234	58.0703
11.3467	25.0753		11.3467	54.6034		11.3467	63.3155		11.3467	59.6145		-24.8234	25.0753		-27.2018	59.6145
12.5553	23.6501		12.5553	53.6706		12.5553	62.4775		12.5553	51.6101		-27.2018	23.6501		-35.7329	51.6101
4.77431	18.3962		4.77431	37.5539		4.77431	55.9308		4.77431	49.4124		-35.7329	18.3962		-37.9	49.4124
6.45947	17.9462		6.45947	35.1103		6.45947	54.1334		6.45947	60.9114		-37.9	17.9462		-20.724	60.9114
10.8756	33.0724		10.8756	59.811		10.8756	67.245		10.8756	61.1695		-20.724	33.0724		-21.0445	61.1695
10.2901	32.1919		10.2901	55.7153		10.2901	67.6022		10.2901	63.5345		-21.0445	32.1919		-8.03695	63.5345
15.3529	46.6396		15.3529	55.9002		15.3529	71.824		15.3529	59.5283		-8.03695	46.6396		-6.48799	59.5283
12.1602	48.4755		12.1602	55.3658		12.1602	69.6912		12.1602	69.1757		-6.48799	48.4755		-12.5776	69.1757
23.1503	39.7131		23.1503	72.9177		23.1503	73.1129		23.1503	70.998		-12.5776	39.7131		-13.6394	70.998
25.8705	43.1176		25.8705	71.8791		25.8705	79.4223		25.8705	59.6728		-13.6394	43.1176		-20.4808	59.6728
19.0946	50.6547		19.0946	43.9366		19.0946	59.6783		19.0946	59.0032		-20.4808	50.6547		-21.1742	59.0032
20.681	50.2974		20.681	44.0337		20.681	63.282		20.681	68.924		-21.1742	50.2974		-18.0536	68.924
22.3656	43.0688		22.3656	63.9363		22.3656	72.0435		22.3656	65.8098		-18.0536	43.0688		-21.0014	65.8098
21.5983	42.3203		21.5983	62.4475		21.5983	72.0079		21.5983	70.9679		-21.0014	42.3203		-19.7373	70.9679
29.6545	46.8184		29.6545	68.0402		29.6545	72.0327		29.6545	69.8826		-19.7373	46.8184		-22.1049	69.8826
31.188	46.3514		31.188	68.4068		31.188	74.2745		31.188	69.6904		-22.1049	46.3514		-25.5139	69.6904
26.5283	32.9878		26.5283	73.4299		26.5283	73.1187		26.5283	69.4916		-25.5139	32.9878		-25.6247	69.4916
24.2311	31.8586		24.2311	68.1711		24.2311	70.2479		24.2311	56.2707		-25.6247	31.8586		-21.2749	56.2707
8.05174	22.0179		8.05174	29.9646		8.05174	45.2025		8.05174	53.718		-21.2749	22.0179		-23.9957	53.718
14.5475	22.9754		14.5475	31.7836		14.5475	49.6221		14.5475	68.6235		-23.9957	22.9754		-20.1605	68.6235
14.8059	35.04		14.8059	62.0212		14.8059	73.1468		14.8059	66.6713		-20.1605	35.04		-16.3663	66.6713
10.3855	36.3573		10.3855	69.699		10.3855	74.411		10.3855	48.107		-16.3663	36.3573		-29.268	48.107
21.2044	20.5272		21.2044	43.2265		21.2044	54.56		21.2044	49.0167		-29.268	20.5272		-28.8218	49.0167
20.8471	19.8623		20.8471	40.0779		20.8471	51.8158		20.8471	66.0779		-28.8218	19.8623		-27.1386	66.0779
16.7754	35.1746		16.7754	58.309		16.7754	69.7326		16.7754	64.6653		-27.1386	35.1746		-27.0165	64.6653
18.8683	35.7683		18.8683	58.4662		18.8683	67.7393		18.8683	68.3704		-27.0165	35.7683		-24.6704	68.3704
5.9038	31.3745		5.9038	58.454		5.9038	67.6988		5.9038	67.4001		-24.6704	31.3745		-23.4313	67.4001
5.76673	33.1512		5.76673	58.4665		5.76673	69.2529		5.76673	68.9493		-23.4313	33.1512		-24.4344	68.9493
23.8566	39.3512		23.8566	68.3664		23.8566	77.1768		23.8566	71.7728		-24.4344	39.3512		-23.268	71.7728
24.5201	39.114		24.5201	65.262		24.5201	75.8307		24.5201	54.8		-23.268	39.114		-16.9798	54.8
11.4109	18.7327		11.4109	64.4027		11.4109	73.7862		11.4109	55.4986		-16.9798	18.7327		-14.932	55.4986
8.61185	18.4888		8.61185	66.0734		8.61185	74.1075		8.61185	58.6683		-14.932	18.4888		-32.1707	58.6683
11.0757	18.4815		11.0757	71.7632		11.0757	82.3442		11.0757	57.6454		-32.1707	18.4815		-31.3214	57.6454
9.33967	18.1001		9.33967	70.56		9.33967	82.9774		9.33967	58.324		-31.3214	18.1001		-16.35	58.324
8.41305	15.6475		8.41305	59.7339		8.41305	73.8774		8.41305	59.5828		-16.35	15.6475		-21.1762	59.5828
11.0323	18.837		11.0323	62.9063		11.0323	77.3052		11.0323	53.9783		-21.1762	18.837		-26.8181	53.9783
11.6848	24.5873		11.6848	53.7947		11.6848	74.19		11.6848	53.314		-26.8181	24.5873		-22.8417	53.314
14.6608	24.8623		14.6608	57.9494		14.6608	72.1593		14.6608	58.373		-22.8417	24.8623		-32.0568	58.373
8.68826	21.0979		8.68826	58.0733		8.68826	76.2369		8.68826	57.7056		-32.0568	21.0979		-32.1309	57.7056
7.2289	23.2951		7.2289	62.7415		7.2289	76.4951		7.2289	62.5855		-32.1309	23.2951		-18.9122	62.5855
16.3592	20.1295		16.3592	51.948		16.3592	65.5678		16.3592	63.0205		-18.9122	20.1295		-18.6232	63.0205
16.4116	22.5387		16.4116	56.385		16.4116	64.7905		16.4116	65.182		-18.6232	22.5387		-23.9614	65.182
21.3458	29.5908		21.3458	60.0436		21.3458	66.4488		21.3458	64.8035		-23.9614	29.5908		-24.1996	64.8035
25.656	30.3142		25.656	61.9941		25.656	66.5507		25.656	62.7748		-24.1996	30.3142		-12.9485	62.7748
15.2578	10.6368		15.2578	37.3575		15.2578	60.166		15.2578	61.0994		-12.9485	10.6368		-13.7345	61.0994
15.6486	11.2561		15.6486	39.9144		15.6486	58.9713		15.6486	59.1744		-13.7345	11.2561		-20.5161	59.1744
25.0343	20.6837		25.0343	55.316		25.0343	63.2668		25.0343	59.0609		-20.5161	20.6837		-19.0216	59.0609
25.755	21.4742		25.755	60.2098		25.755	64.9709		25.755	58.6315		-19.0216	21.4742		-29.0805	58.6315
14.7783	16.9162		14.7783	40.1729		14.7783	62.4245		14.7783	58.9826		-29.0805	16.9162		-29.7302	58.9826
14.4087	16.9398		14.4087	43.7524		14.4087	63.4875		14.4087	59.2224		-29.7302	16.9398		-18.9622	59.2224
6.79493	22.6827		6.79493	53.3597		6.79493	64.1638		6.79493	59.9781		-18.9622	22.6827		-16.2845	59.9781
7.30093	24.0683		7.30093	56.3307		7.30093	62.8503		7.30093	45.7253		-16.2845	24.0683		-10.3885	45.7253
16.3494	40.3246		16.3494	16.0511		16.3494	49.4284		16.3494	48.9017		-10.3885	40.3246		-11.775	48.9017
18.5533	38.7659		18.5533	18.6339		18.5533	48.8969		18.5533	49.8753		-11.775	38.7659		-11.1387	49.8753
14.6671	0		14.6671	0		14.6671	0		14.6671	48.105		-9.94004	0		-17.5517	48.105
20.7176	28.3874		20.7176	20.4657		20.7176	48.0882		20.7176	48.2944		-11.1387	28.3874		-18.3548	48.2944
24.5523	51.6163		24.5523	18.034		24.5523	51.1222		24.5523	48.485		-17.5517	51.6163		-16.2004	48.485
26.3265	56.3283		26.3265	18.4584		26.3265	50.4776		26.3265	48.1937		-18.3548	56.3283		-17.5812	48.1937
27.4232	39.8943		27.4232	23.1914		27.4232	54.5322		27.4232	51.7701		-16.2004	39.8943		-17.7169	51.7701
27.3132	34.0714		27.3132	18.9631		27.3132	49.8655		27.3132	61.3169		-17.5812	34.0714		-17.3239	61.3169
10.0779	2.70866		10.0779	12.9423		10.0779	35.3507		10.0779	55.1583		-17.7169	2.70866		-21.7078	55.1583
9.11789	2.85237		9.11789	12.08		9.11789	37.3172		9.11789	49.0359		-17.3239	2.85237		-25.1674	49.0359
6.46117	3.16564		6.46117	10.8696		6.46117	30.7886		6.46117	64.3885		-21.7078	3.16564		-20.3067	64.3885
6.12676	1.52972		6.12676	7.85903		6.12676	27.0389		6.12676	61.2638		-25.1674	1.52972		-18.8442	61.2638
7.98055	13.1753		7.98055	19.2742		7.98055	48.8815		7.98055	72.1759		-20.3067	13.1753		-16.4077	72.1759
10.8802	13.8084		10.8802	18.7399		10.8802	48.5504		10.8802	68.825		-18.8442	13.8084		-18.094	68.825
6.80539	9.6396		6.80539	18.0327		6.80539	41.09		6.80539	35.2655		-16.4077	9.6396		-14.692	35.2655
6.52502	5.65298		6.52502	13.9611		6.52502	36.623		6.52502	39.2724		-18.094	5.65298		-13.466	39.2724
13.0987	0.85677		13.0987	10.39		13.0987	23.9946		13.0987	69.2545		-14.692	0.85677		-20.0056	69.2545
16.4364	0.39794		16.4364	7.01858		16.4364	23.7754		16.4364	66.4817		-13.466	0.39794		-22.7382	66.4817
6.53252	15.2562		6.53252	26.9379		6.53252	41.8985		6.53252	46.7913		-20.0056	15.2562		-38.8461	46.7913
7.78604	12.2568		7.78604	23.3968		7.78604	40.5423		7.78604	47.2907		-22.7382	12.2568		-38.965	47.2907
9.36027	4.0276		9.36027	10.7995		9.36027	33.7437		9.36027	38.0582		-38.8461	4.0276		-25.3919	38.0582
9.78195	3.72548		9.78195	10.0225		9.78195	35.2697		9.78195	46.7633		-38.965	3.72548		-37.1651	46.7633
4.70845	0.67394		4.70845	0		4.70845	19.3759		4.70845	51.4148		-25.3919	0.67394		-32.8833	51.4148
5.76572	2.13227		5.76572	5.76556		5.76572	25.0564		5.76572	56.6962		-37.1651	2.13227		-34.5473	56.6962
6.71832	1.71965		6.71832	8.33436		6.71832	25.1646		6.71832	30.8929		-32.8833	1.71965		-28.2632	30.8929
6.3637	1.69284		6.3637	8.32266		6.3637	28.3602		6.3637	33.5079		-34.5473	1.69284		-33.3564	33.5079
14.2143	4.95101		14.2143	8.90084		14.2143	33.3272		14.2143	52.3649		-28.2632	4.95101		-38.9917	52.3649
12.3767	6.87429		12.3767	4.56191		12.3767	36.8731		12.3767	51.8803		-33.3564	6.87429		-34.0478	51.8803
6.81305	2.30076		6.81305	9.57636		6.81305	30.1934		6.81305	49.4696		-38.9917	2.30076		-30.1454	49.4696
8.76946	2.80236		8.76946	8.60612		8.76946	31.7909		8.76946	39.5312		-34.0478	2.80236		-29.2306	39.5312
10.2012	4.47376		10.2012	7.74754		10.2012	34.6171		10.2012	30.5426		-30.1454	4.47376		-30.0575	30.5426
15.4665	3.11821		15.4665	0		15.4665	34.3366		15.4665	20.7892		-29.2306	3.11821		-22.5221	20.7892
13.8475	1.37878		13.8475	9.3296		13.8475	30.1649		13.8475	47.8154		-30.0575	1.37878		-39.6632	47.8154
11.6457	0.80394		11.6457	0		11.6457	27.5665		11.6457	56.0144		-22.5221	0.80394		-42.8403	56.0144
5.81068	2.50726		5.81068	7.60387		5.81068	27.4375		5.81068	27.4375		-39.6632	2.50726		5.81068	27.4375
6.93742	2.59509		6.93742	11.1468		6.93742	35.2458		6.93742	35.2458		-42.8403	2.59509		6.93742	35.2458

## Sheet: Fig.7
Fig.7a		Fig.7b		Fig.7c
psqi range	1=Male;0=Female	Range of correlation values across 100 CV		Raw PSQI scores	Mean predicted PSQI scores across 100 CV(PLS informed)	Mean predicted PSQI scores across 100 CV(whole connectome)	1=Male;0=Female
10	0	0.19148		10	3.83071	3.90398	0
1	1	0.20402		1	4.75371	5.45552	1
2	1	0.18567		2	2.39231	3.7115	1
3	1	0.22177		3	5.52634	6.82602	1
5	0	0.19505		5	3.54456	3.22981	0
1	0	0.14		1	7.56584	7.48633	0
5	0	0.20572		5	2.95222	2.47756	0
3	1	0.20529		3	3.6491	5.45889	1
1	0	0.20028		1	3.67825	1.64909	0
2	0	0.16798		2	6.22536	4.20312	0
8	0	0.21683		8	4.99972	6.74822	0
4	1	0.19454		4	7.87042	7.48059	1
2	0	0.19874		2	6.31752	7.19203	0
0	0	0.1427		0	3.2092	3.2356	0
2	0	0.18205		2	8.08536	6.67613	0
4	0	0.17959		4	5.96231	6.13096	0
8	0	0.18556		8	7.23876	7.21888	0
1	0	0.16903		1	6.38681	4.9763	0
3	0	0.18651		3	5.57867	4.76065	0
6	0	0.15079		6	0.43189	1.96486	0
1	0	0.18247		1	4.14	3.09997	0
7	0	0.1515		7	7.62479	6.63418	0
5	0	0.2104		5	6.33424	7.60893	0
3	0	0.14288		3	2.51842	2.93362	0
2	0	0.22531		2	4.97863	7.28379	0
5	0	0.15096		5	6.27136	5.51157	0
7	0	0.19684		7	5.43565	6.11816	0
9	0	0.13001		9	6.36944	6.57254	0
3	0	0.22831		3	5.39242	5.13307	0
2	0	0.18649		2	1.50589	2.82465	0
5	0	0.15439		5	8.11575	6.0213	0
4	0	0.14249		4	5.14636	5.44292	0
5	0	0.1913		5	9.4096	6.1247	0
9	0	0.18868		9	5.51264	5.17775	0
9	0	0.15137		9	8.6379	6.89612	0
3	0	0.20607		3	2.37424	3.54055	0
3	0	0.19753		3	1.14236	0.03737	0
4	0	0.22944		4	4.54285	3.01263	0
5	0	0.18364		5	6.91006	6.33842	0
4	0	0.17692		4	2.50336	3.48528	0
6	0	0.20176		6	6.38706	6.6268	0
8	0	0.173		8	4.07947	3.90002	0
11	0	0.15199		11	7.30762	6.41812	0
5	0	0.18226		5	5.83757	6.27843	0
4	0	0.18711		4	5.64836	7.45172	0
8	0	0.17157		8	6.14973	5.50706	0
4	1	0.22007		4	2.94884	4.1061	1
2	1	0.16638		2	6.39558	7.92867	1
1	1	0.18813		1	1.41371	1.85189	1
2	0	0.17235		2	4.13543	4.05044	0
4	0	0.18172		4	3.92468	4.88527	0
6	0	0.15176		6	3.12414	4.06364	0
2	0	0.20091		2	3.66458	5.21712	0
8	0	0.20039		8	2.1305	2.31816	0
3	0	0.15729		3	1.51671	0.6745	0
11	0	0.21363		11	8.14394	7.18326	0
4	1	0.17035		4	4.57314	6.00615	1
4	0	0.15179		4	2.39443	2.97658	0
3	1	0.17577		3	4.73115	3.79926	1
1	0	0.17333		1	4.14565	4.25476	0
3	1	0.19028		3	4.29143	2.73226	1
1	0	0.22033		1	5.45513	3.94118	0
5	0	0.16594		5	7.53042	6.08667	0
6	0	0.17522		6	5.05074	4.40932	0
2	0	0.13408		2	4.22464	4.77534	0
10	0	0.15804		10	5.72192	7.50973	0
1	0	0.20474		1	3.58355	5.91611	0
2	0	0.1675		2	4.65315	5.32166	0
2	1	0.19236		2	6.61008	5.64713	1
1	0	0.1837		1	5.67929	5.58569	0
2	0	0.21854		2	2.57773	2.83093	0
6	0	0.2139		6	4.05511	5.96038	0
7	0	0.17692		7	5.38291	7.33146	0
1	0	0.2011		1	3.44159	2.25743	0
6	0	0.16563		6	6.47549	6.95112	0
5	0	0.16696		5	5.31571	4.37203	0
5	0	0.20159		5	4.26218	3.69713	0
6	0	0.14011		6	7.93106	6.11291	0
10	0	0.17597		10	5.00903	4.6673	0
3	0	0.18483		3	6.27675	5.53006	0
5	0	0.16785		5	8.14024	7.60959	0
6	0	0.16073		6	8.13587	7.59317	0
8	0	0.15975		8	5.60043	4.43686	0
4	0	0.15597		4	4.51906	5.15021	0
6	1	0.16958		6	2.49616	3.9879	1
5	0	0.1621		5	5.69516	5.24077	0
3	0	0.19579		3	4.32473	4.60008	0
4	0	0.16455		4	4.75068	4.96864	0
6	0	0.23392		6	5.29126	4.63607	0
4	0	0.19982		4	4.19681	3.37716	0
5	0	0.19176		5	5.84188	6.6418	0
8	0	0.20206		8	3.56424	3.93578	0
7	0	0.22996		7	4.81608	3.77234	0
4	0	0.16324		4	5.56052	5.07447	0
10	0	0.16571		10	6.41483	7.42214	0
8	0	0.20267		8	3.47175	3.67905	0
8	0	0.16833		8	5.95648	4.79748	0
9	0	0.1874		9	4.03281	2.58631	0
1	0	0.2184		1	3.69948	4.69401	0
4	0	0.17445		4	5.86137	5.40148	0
5	1			5	4.99813	3.3901	1
3	0			3	6.25314	4.59188	0
1	0			1	2.48192	1.85071	0
2	0			2	1.58175	3.06796	0
4	0			4	2.891	4.10621	0
0	0			0	3.31452	1.83262	0
5	0			5	2.71503	3.54349	0
1	0			1	3.80323	3.67613	0
6	1			6	4.65982	4.26472	1
3	0			3	6.70745	7.70222	0
5	0			5	2.96705	3.19736	0
4	0			4	2.75875	1.92568	0
6	0			6	5.45884	4.48203	0
4	0			4	4.08693	4.04124	0
3	1			3	2.89849	3.93597	1
6	0			6	8.42864	7.25458	0
6	0			6	6.71246	6.7725	0
2	1			2	4.11854	2.2896	1
4	1			4	5.87711	5.46113	1
2	1			2	5.40186	3.94412	1
3	1			3	5.95488	4.79682	1
10	1			10	6.03065	3.30568	1
2	1			2	5.86997	5.7359	1
2	1			2	4.38759	3.51573	1
3	1			3	4.54533	5.01855	1
3	1			3	5.61911	4.81043	1
1	0			1	5.48912	5.66794	0
5	1			5	4.42352	5.37743	1
7	1			7	5.67969	6.43769	1
1	1			1	4.81866	5.23723	1
4	1			4	5.65498	4.26847	1
3	1			3	2.50208	1.8289	1
5	1			5	1.37099	2.88263	1
5	1			5	4.83885	5.25791	1
4	1			4	3.46241	0.31339	1
3	1			3	1.54888	3.7344	1
9	0			9	5.83288	5.5124	0
3	1			3	3.94968	3.36224	1
10	1			10	4.36208	5.5877	1
1	1			1	7.48909	5.86058	1
6	0			6	5.65785	5.11369	0
3	1			3	3.53841	3.15898	1
4	1			4	7.97199	8.28502	1
0	1			0	3.49529	4.98631	1
3	0			3	6.64722	5.89478	0
5	1			5	3.09395	3.70235	1
2	1			2	5.86205	4.60404	1
3	1			3	3.00139	3.64247	1
5	1			5	4.19737	5.04633	1
3	1			3	2.84713	2.09805	1
3	1			3	6.38719	7.38655	1
3	0			3	4.44454	4.35196	0
7	0			7	6.45546	4.16219	0
5	1			5	6.073	4.17655	1
1	0			1	2.65381	1.59649	0
6	1			6	1.40976	1.38757	1
4	0			4	4.38605	5.97775	0
10	1			10	4.35665	4.2817	1
4	1			4	4.81617	3.55853	1
14	0			14	5.4882	4.97733	0
4	1			4	7.07444	6.1525	1
8	1			8	3.9124	2.95756	1
3	1			3	3.4161	5.56267	1
6	1			6	2.69741	4.66122	1
2	1			2	5.62267	5.06837	1
4	1			4	5.27049	4.89791	1
1	0			1	3.7466	3.06461	0
5	1			5	3.3085	3.73188	1
5	1			5	5.83931	5.99361	1
10	0			10	3.10504	3.71577	0
6	1			6	7.32532	7.71862	1
6	0			6	5.26517	6.5611	0
14	0			14	6.02105	7.62728	0
5	0			5	7.71696	6.68318	0
8	0			8	1.951	1.36932	0
3	1			3	4.97429	3.15877	1
14	1			14	3.87957	3.11983	1
1	0			1	3.09889	5.0556	0
5	1			5	0.75985	1.42524	1
6	0			6	3.63064	3.66172	0
4	0			4	5.1362	4.28693	0
4	0			4	1.76917	2.34398	0
1	0			1	3.50378	3.66688	0
4	0			4	5.30643	5.50171	0
3	0			3	5.95512	4.19619	0
6	0			6	2.82456	3.29582	0
2	0			2	6.27457	6.52411	0
5	0			5	4.35144	5.37997	0
2	0			2	3.86049	3.55426	0
7	0			7	4.68788	3.96116	0
4	1			4	5.9882	6.24333	1
8	1			8	4.11863	4.85991	1
4	0			4	7.34289	8.25696	0
4	1			4	7.61703	7.28821	1
8	1			8	3.79251	2.79022	1
7	1			7	2.38237	1.37252	1
6	1			6	4.13513	4.969	1
3	1			3	7.43968	4.86493	1
7	1			7	3.29541	3.54756	1
4	0			4	4.60008	5.12534	0
4	1			4	6.45884	5.37159	1
6	0			6	1.56711	2.5365	0
4	1			4	4.85568	4.44148	1
0	1			0	5.75493	5.60347	1
6	0			6	4.58568	5.17447	0
7	1			7	5.69112	5.95494	1
3	1			3	2.30859	0.79246	1
10	1			10	2.71003	4.74478	1
3	1			3	3.90169	2.22005	1
4	0			4	6.47858	5.29928	0
3	1			3	2.0345	2.86533	1
6	0			6	2.88064	3.06615	0
2	1			2	5.45502	4.19525	1
7	1			7	3.39556	4.98566	1
8	0			8	4.60874	4.43481	0
2	1			2	2.93172	3.14781	1
4	0			4	4.75898	4.35294	0
3	0			3	3.31512	3.98615	0
5	0			5	5.22619	6.03732	0
2	1			2	5.87245	4.3453	1
7	1			7	2.11407	4.0233	1
5	0			5	4.43748	6.15829	0
7	1			7	5.82779	6.54367	1
11	1			11	3.09777	2.32151	1
5	1			5	4.60219	4.83152	1
7	0			7	2.89777	4.36519	0
8	1			8	9.03843	7.05384	1
7	0			7	6.55165	6.87409	0
9	1			9	8.33067	7.70031	1
5	1			5	-0.25383	0.76213	1
7	1			7	1.63937	4.14304	1
8	1			8	5.31822	2.51786	1
6	0			6	5.24408	6.47981	0
3	1			3	4.45417	5.65684	1
7	0			7	4.34269	6.01492	0
3	0			3	4.9291	4.04268	0
3	0			3	5.26208	3.96775	0
4	0			4	6.00142	3.9648	0
2	1			2	5.75767	5.3514	1
5	1			5	3.13088	3.72401	1
1	1			1	3.9267	3.98844	1
4	1			4	2.62415	2.9762	1
3	1			3	1.82547	2.22044	1
4	1			4	4.8713	4.04622	1
7	1			7	3.45182	4.32201	1
4	1			4	-1.31288	2.5398	1
6	1			6	5.91764	5.16414	1
5	1			5	6.39216	8.03639	1
6	1			6	3.16046	4.61921	1
3	1			3	5.98066	6.74992	1
2	1			2	5.20404	5.53227	1
4	1			4	4.78722	6.1848	1
2	1			2	7.61039	5.20238	1
5	1			5	5.53458	5.38728	1
6	1			6	3.94839	6.44532	1
3	1			3	5.35114	4.762	1
7	1			7	5.0114	3.27474	1
5	1			5	4.41585	3.19659	1
4	1			4	5.84919	4.27568	1
4	1			4	5.00974	6.26395	1
5	1			5	6.66106	7.00087	1
7	1			7	4.28701	4.01947	1
4	1			4	5.72568	7.09665	1
5	1			5	7.30051	5.85939	1
5	0			5	4.20172	3.33852	0
3	0			3	5.51425	6.60154	0
3	0			3	2.82865	4.30167	0
3	1			3	3.58263	4.10082	1
1	0			1	1.13779	2.32185	0
9	0			9	6.16304	5.63554	0
3	1			3	3.42757	4.18819	1
3	1			3	5.92213	4.48212	1
3	0			3	5.2691	5.27438	0
11	0			11	4.31327	3.51999	0
5	0			5	3.93616	3.47185	0
3	0			3	4.96239	4.89465	0
6	0			6	4.83161	5.49847	0
3	1			3	1.83363	4.04603	1
1	0			1	4.09174	7.10021	0
4	1			4	2.5331	1.79151	1
3	0			3	1.1206	3.15478	0
2	1			2	5.38913	3.81341	1
7	1			7	5.2693	5.30149	1
3	0			3	3.53709	4.11261	0
9	1			9	7.51528	4.12929	1
3	1			3	3.06807	2.62585	1
1	0			1	6.86139	7.61176	0
7	0			7	4.23604	4.82747	0
8	1			8	1.27321	1.02444	1
3	1			3	-2.09965	-0.93115	1
6	1			6	0.38924	2.14722	1
2	0			2	5.36311	5.27672	0
3	0			3	5.62987	6.79684	0
6	1			6	4.06845	5.93414	1
4	0			4	5.25922	5.56822	0
6	0			6	5.77112	4.57506	0
2	1			2	9.31134	7.58214	1
4	0			4	5.16053	2.63162	0
6	0			6	1.48019	2.71515	0
7	0			7	1.59239	2.79742	0
4	1			4	4.26409	4.70066	1
5	1			5	5.76242	5.56101	1
0	0			0	4.00455	4.16971	0
6	1			6	5.30168	5.21845	1
4	0			4	4.94744	4.15595	0
3	0			3	4.63845	5.10996	0
2	1			2	3.39275	3.46193	1
5	0			5	4.06506	4.6665	0
11	1			11	3.42011	3.49208	1
5	1			5	5.59213	6.29989	1
6	0			6	4.33694	3.31079	0
0	1			0	4.70506	5.49868	1
3	1			3	2.57923	1.95712	1
5	0			5	5.72031	5.364	0
0	0			0	2.13466	4.05589	0
1	0			1	5.08454	4.71536	0
4	0			4	6.16298	4.36117	0
4	1			4	5.49332	6.5766	1
1	1			1	2.26392	2.42251	1
3	0			3	4.57596	5.41339	0
4	1			4	6.90734	6.44754	1
2	0			2	5.22803	4.55761	0
11	0			11	1.90065	2.5713	0
5	0			5	3.77394	3.14622	0
4	0			4	5.70384	4.38787	0
6	0			6	6.18198	5.58581	0
9	1			9	4.59011	2.93983	1
4	0			4	4.83129	5.28554	0
7	0			7	5.85812	4.46044	0
3	0			3	3.03364	3.65816	0
6	0			6	4.14236	4.05677	0
5	0			5	4.51798	4.7435	0
5	0			5	4.31079	2.8834	0
11	0			11	6.56986	7.11135	0
9	0			9	3.13964	3.76451	0
2	0			2	2.11251	1.80039	0
2	0			2	5.45464	4.63611	0
5	0			5	7.15613	7.38733	0
6	0			6	4.40325	4.63223	0
9	0			9	3.42017	3.91213	0
4	1			4	3.14793	2.60476	1
6	1			6	3.5391	4.64623	1
2	1			2	1.36722	2.78168	1
6	1			6	5.71021	4.66651	1
4	1			4	5.15582	5.56458	1
0	1			0	-0.0539	0.67489	1
4	1			4	7.38367	5.08741	1
1	1			1	5.35784	4.14358	1
2	1			2	6.94094	8.16565	1
4	0			4	5.72245	6.17022	0
9	1			9	3.3525	1.90544	1
3	1			3	6.88905	4.83012	1
2	1			2	2.943	4.47636	1
2	1			2	0.14887	1.59619	1
4	1			4	0.91927	2.6205	1
5	1			5	3.26177	3.39762	1
3	1			3	4.45072	4.63663	1
4	1			4	5.73233	5.67069	1
4	1			4	3.75458	4.41143	1
10	1			10	10.0127	7.87641	1
4	1			4	4.24177	1.9522	1
11	1			11	7.57563	7.20259	1
5	1			5	4.09016	4.77072	1
5	1			5	7.35338	5.78955	1
3	1			3	4.69626	4.8435	1
2	1			2	4.38831	3.55307	1
5	1			5	5.35705	8.20932	1
9	1			9	4.39848	4.33536	1
4	1			4	7.15348	6.25678	1
1	1			1	3.07019	3.59076	1
2	1			2	3.0797	5.30092	1
3	1			3	4.27643	4.53027	1
7	1			7	6.07124	6.91958	1
4	0			4	6.15001	7.08562	0
1	1			1	2.72258	3.92358	1
5	0			5	2.30012	3.83675	0
4	1			4	5.74775	6.50567	1
3	1			3	3.98753	3.53136	1
1	1			1	5.7369	5.26639	1
3	1			3	3.83992	4.47053	1
1	1			1	3.49008	3.66728	1
10	1			10	6.43605	4.89033	1
6	1			6	4.92607	6.28404	1
6	1			6	8.38117	6.91674	1
2	1			2	1.53587	2.01302	1
6	0			6	4.02463	4.43107	0
1	1			1	1.58974	3.36469	1
2	0			2	3.38781	4.72934	0
8	0			8	6.04072	7.14404	0
1	0			1	4.93888	4.55868	0
2	0			2	5.95309	7.26621	0
5	0			5	3.64059	3.18963	0
5	1			5	5.32829	3.07677	1
2	0			2	1.6592	3.32522	0
3	1			3	2.98129	3.43565	1
7	0			7	3.69482	3.75206	0
3	1			3	2.82713	4.40529	1
2	0			2	2.52942	3.39924	0
4	1			4	4.68233	3.71103	1
4	0			4	2.26792	3.4509	0
8	0			8	4.25013	4.26061	0
2	0			2	6.68447	4.59237	0
5	0			5	3.99427	4.00506	0
5	1			5	7.1528	7.11033	1
5	1			5	3.70977	5.40214	1
6	1			6	4.57141	5.19282	1
5	1			5	4.70321	4.73301	1
1	0			1	3.52266	3.83103	0
11	0			11	7.31452	6.64668	0
5	0			5	5.34805	5.91983	0
2	0			2	1.70512	3.288	0
4	0			4	7.44002	5.39268	0
10	0			10	8.23187	7.43941	0
11	0			11	5.97095	4.72794	0
8	1			8	9.87538	8.66075	1
9	0			9	6.7946	7.52696	0
5	0			5	5.44552	4.54083	0
11	0			11	6.15874	7.39775	0
3	1			3	4.68672	4.87034	1
6	0			6	3.00149	5.00718	0
9	1			9	3.32549	3.48213	1
5	1			5	6.13604	7.27753	1
8	0			8	3.04056	2.36646	0
11	0			11	4.8163	5.97966	0
3	1			3	4.99323	6.12558	1
3	0			3	6.45651	5.68204	0
6	1			6	2.89035	2.54696	1
6	0			6	3.60428	5.7893	0
2	1			2	4.13458	3.80743	1
11	1			11	7.214	6.66924	1
2	0			2	6.41	5.30838	0
2	0			2	4.36819	6.92233	0
3	1			3	7.09223	6.7956	1
11	0			11	7.14012	8.21253	0
14	1			14	8.37746	6.69462	1

## Sheet: Fig.8
Fig.8a&b
(PLS informed)						(whole connectome)
Patients	Controls	Patients（1=Male, 0=Female）	Controls（1=Male, 0=Female）			Patients	Controls	Patients（1=Male, 0=Female）	Controls（1=Male, 0=Female）
-0.20471	-0.48717	0	1			-0.175975	-0.347232	0	1
0.38769	-0.105	0	0			-0.0546102	-0.18679	0	0
-0.45301	-0.41497	0	0			-0.428744	-0.600888	0	0
-0.14019	-0.61364	0	1			-0.490741	-0.0958104	0	1
-0.14419	-0.4455	0	1			-0.179483	-0.475778	0	1
0.33294	-0.90351	1	0			0.134212	-0.694024	1	0
1.6846	0.06543	1	0			1.08312	-0.229725	1	0
0.33281	0.79792	1	0			0.431356	0.176865	1	0
0.68628	-0.88599	1	0			0.703605	-0.228713	1	0
-0.56364	-0.08748	0	0			0.0598294	0.308441	0	0
0.27697	0.29406	0	1			0.366994	0.391102	0	1
0.66953	-0.08231	0	0			0.596581	-0.0231689	0	0
1.38856	-0.7598	1	1			1.0401	-0.261119	1	1
1.44436	-0.09235	1	1			1.00906	-0.440158	1	1
0.44087	-1.54373	1	0			0.562479	-0.778847	1	0
0.85792	-1.52658	0	0			0.588893	-0.776376	0	0
0.74042	-1.90764	0	1			0.54702	-0.879917	0	1
0.05844	0.12267	0	1			0.0329315	0.00304745	0	1
0.88378	-1.27724	0	0			0.747075	-0.812858	0	0
0.37102	-1.05187	0	0			0.520055	-0.405259	0	0
0.92521	-0.99294	1	0			0.708046	-0.432381	1	0
0.05207	-0.12969	0	1			0.394554	-0.597073	0	1
0.11172	-0.19405	1	1			0.4301	-0.128333	1	1
0.58384	-0.731	0	0			-0.101162	-0.398836	0	0
0.07665	-0.56285	1	0			-0.177861	-0.0276808	1	0
1.24165	-0.49294	1	0			0.436138	-0.539244	1	0
0.09955	-0.14988	1	0			-0.252787	-0.294078	1	0
0.63948	-1.9095	1	1			0.55642	-0.51968	1	1
0.08476	-1.32549	1	0			0.567835	-0.296939	1	0
0.2031	-0.75626	0	1			0.565648	-0.77118	0	1
1.29324	-0.47264	0	1			0.501034	-0.544252	0	1
0.4729	-0.84392	0	1			0.665334	-0.579589	0	1
1.00615	-0.6132	0	0			0.703804	-0.652718	0	0
1.36218	-1.13102	0	0			0.428234	-0.694023	0	0
1.81744	-0.96581	0	0			0.671498	-0.454242	0	0
0.97584	-0.56543	1	0			0.148254	0.0020826	1	0
0.80016	-1.49089	0	0			0.390955	0.102645	0	0
-0.06062	1.05286	1	0			0.406268	0.541225	1	0
0.5729	0.29056	0	1			0.457097	0.516981	0	1
-0.01392	-0.11086	1	1			-0.394004	0.533984	1	1
-0.35519	-0.33154	0	1			-0.618829	0.145719	0	1
-0.33409	-0.28133	0	0			0.202324	-0.312436	0	0
0.36442	-0.37707	0	0			0.109605	0.234405	0	0
0.11052	-0.41569	0	1			0.00362263	0.233045	0	1
0.51932	-0.23454	0	1			0.661831	-0.160001	0	1
-0.11515	-0.58001	1	0			0.601052	0.208237	1	0
0.67488	0.9224	0	0			0.543153	0.632527	0	0
0.44618	1.18147	0	0			0.422001	0.828662	0	0
0.62498	-0.49022	0	1			0.602634	0.305873	0	1
0.02934		0				0.549518		0
0.77496		0				0.602889		0
-0.1722		1				-0.157493		1

## Sheet: Fig.S1
Fig. S1a		Fig. S1b			Fig. S1c				Fig. S1d
Explained variance		RSFC composite scores	Behavioral composite scores	1=Male;0=Female	variables	correlation	std		0	0.0668211	-0.0174022	0.070612	0.198327	0.0143729	-0.0828286	0.0592573	-0.00160657	0.226014	-0.0147144	0.0208265	-0.113893	-0.0335572	0.0458849	-0.0302542	-0.0934989	-0.013646	0.0290237	0.00479021	-0.114135	-0.100892	-0.0785197	-0.0530497	-0.151856	-0.144297	-0.254991	-0.276236	-0.17127	-0.030802	-0.151059	-0.228909	-0.229864	-0.0882083	-0.0961717	-0.0260957	-0.0541871	-0.102278	-0.0960001	0.0584065	0.0383727
0.23868		-5.10453	-1.26706	0	'PSQI-T'	0.783487	0.0146451		0.0668211	0	0.0784453	0.0243664	0.000749305	-0.103178	0.0650896	0.0822534	0.0296839	-0.0056746	0.0893398	0.23361	-0.112644	-0.183827	0.10898	0.01831	-0.0500688	-0.0450148	-0.0190617	-0.096967	-0.108656	-0.177885	-0.0108335	-0.186338	-0.170793	-0.111208	-0.0820979	-0.115937	-0.131582	-0.029948	-0.0508328	-0.13922	-0.0591693	-0.158657	0.0164353	-0.0342182	-0.0449828	-0.0370634	-0.00743535	-0.0380153	-0.0462453
0.09659		13.4813	3.23731	1	'Insomnia severity index'	0.751647	0.0160253		-0.0174022	0.0784453	0	0.0506305	-0.00812409	0.0380886	0.00137311	-0.0160547	-0.0363052	0.0360233	-0.0547169	0.0457006	0.020219	-0.0633636	0.13919	0.0424294	-0.0801637	-0.12503	-0.0424705	0.00419637	-0.135084	-0.101412	0.0236037	0.00480241	-0.137515	-0.114364	-0.0934903	-0.153571	-0.152487	0.020547	-0.0334101	-0.154585	-0.127139	-0.0837813	0.0120225	-0.0391236	0.00177128	0.0156446	-0.0374966	0.123153	0.104633
0.06447		8.20771	2.43802	1	'Control and predictablility'	0.719428	0.0188957		0.070612	0.0243664	0.0506305	0	0.0163435	-0.0741138	0.0774288	0.0583505	0.0674011	-0.0369606	0.0480794	0.163277	-0.0929385	-0.181983	0.0857532	-0.00267818	-0.0847205	-0.0634047	-0.0370014	-0.125668	-0.133545	-0.174428	-0.0354024	-0.166255	-0.1893	-0.143512	-0.121686	-0.12972	-0.168259	-0.0373997	-0.0420826	-0.150315	-0.0884918	-0.149601	-0.00420406	-0.0282008	-0.0747505	-0.0644184	-0.019859	-0.0588575	-0.0534598
0.05896		1.8434	0.74369	0	'DBAS-sleep belief'	0.691067	0.0204635		0.198327	0.000749305	-0.00812409	0.0163435	0	0.223536	0.00107172	-0.118846	-0.0884098	0.0654801	-0.0431763	0.392403	0.0589842	-0.142672	0.251685	0.202775	-0.0865235	-0.136484	-0.00274544	0.11158	-0.136426	-0.182316	0.0771885	-0.0916256	-0.0441978	-0.120505	-0.117816	-0.172859	-0.100274	0.0386577	0.00159988	-0.101624	-0.143978	-0.156778	0.0466107	0.000900361	0.0212366	-0.0587558	-0.103887	0.0996856	0.194096
0.05065		-3.23237	2.58862	0	'Hyperarousal'	0.680055	0.0215937		0.0143729	-0.103178	0.0380886	-0.0741138	0.223536	0	0.0615224	0.170019	0.103338	0.185038	0.0114149	-0.0402475	-0.140263	-0.173657	-0.111192	-0.0888396	-0.166856	-0.139064	-0.0517978	-0.0991708	-0.180593	-0.104603	-0.131076	-0.149193	-0.110143	-0.106406	-0.206401	-0.176081	-0.152225	-0.173856	-0.163888	-0.137187	-0.178698	-0.0461402	-0.1551	0.0590406	-0.100607	-0.110689	-0.0586946	-0.0734654	-0.0225446
0.04304		37.0494	2.79865	0	'Physical fatigue'	0.653452	0.0203692		-0.0828286	0.0650896	0.00137311	0.0774288	0.00107172	0.0615224	0	-0.011803	-0.062953	0.0475429	-0.0091907	0.112763	0.0798829	0.0364395	0.162472	0.0791857	-0.0593999	-0.0221034	-0.017747	0.071095	0.00957423	-0.026381	0.116139	0.13417	-0.0498638	-0.0619584	-0.0528123	-0.101703	-0.04478	0.10895	0.00595919	-0.123669	-0.0535744	-0.0183845	0.0981773	0.0143681	0.0868446	0.0693826	0.00547296	0.201042	0.0658924
0.0339		6.10266	0.64952	0	'Not get enough sleep'	0.612768	0.0233725		0.0592573	0.0822534	-0.0160547	0.0583505	-0.118846	0.170019	-0.011803	0	-0.0404374	0.000210295	-0.0135634	0.240979	0.113333	-3.04266e-05	0.312591	0.229606	-0.0523404	-0.0272834	-0.000486837	0.192811	-0.0366315	-0.121257	0.114239	0.0721941	-0.157294	-0.142829	-0.160678	-0.211884	-0.165586	0.150463	0.0807472	-0.158319	-0.116041	-0.141818	0.142121	-0.0847505	0.120052	0.0232198	-0.0384511	0.216405	0.19086
0.02875		-25.3367	-2.06663	0	'Attention-related cognitive errors'	0.584777	0.0248088		-0.00160657	0.0296839	-0.0363052	0.0674011	-0.0884098	0.103338	-0.062953	-0.0404374	0	-0.0434623	-0.0067677	0.205159	0.155702	-0.0020073	0.223996	0.1569	-0.0642933	-0.0516714	-0.0340825	0.114395	-0.0227244	-0.0912633	0.12247	0.0789083	-0.0920003	-0.114349	-0.0914947	-0.144591	-0.0975058	0.125862	0.0512982	-0.140211	-0.0644322	-0.0861739	0.137147	-0.0319288	0.108918	0.0824191	0.0084151	0.224894	0.118501
0.02728		-10.0893	1.11326	0	'Subjective sleep quality'	0.584625	0.0251559		0.226014	-0.0056746	0.0360233	-0.0369606	0.0654801	0.185038	0.0475429	0.000210295	-0.0434623	0	0.0181948	0.371751	0.0426726	-0.0911935	0.261632	0.204899	-0.0270731	-0.0544265	0.0595972	0.142078	-0.102152	-0.126258	0.0478332	-0.0484681	-0.00253047	-0.0760243	-0.145886	-0.174163	-0.106733	0.0478691	-0.0261948	-0.135935	-0.17401	-0.145617	0.0240876	-0.0886071	0.0170303	-0.116275	-0.129342	0.0591974	0.204979
0.02561		8.14028	-1.74175	0	'Daytime dysfunction'	0.583504	0.0249077		-0.0147144	0.0893398	-0.0547169	0.0480794	-0.0431763	0.0114149	-0.0091907	-0.0135634	-0.0067677	0.0181948	0	0.0802893	0.0207171	0.0444621	0.127817	0.0303829	0.00635042	-0.012585	0.0117708	0.0711572	-0.0316966	-0.00392026	0.0360017	0.0614558	-0.103242	-0.0598769	-0.0378545	-0.0766557	-0.0567967	0.15967	0.0120151	-0.109016	-0.0491591	-0.0106043	0.0357404	-0.130428	0.0153022	0.0886888	-0.0414773	0.210643	0.0635675
0.02424		-9.2511	2.27525	0	'FSS-fatigue severity'	0.570206	0.0254342		0.0208265	0.23361	0.0457006	0.163277	0.392403	-0.0402475	0.112763	0.240979	0.205159	0.371751	0.0802893	0	-0.344588	-0.191072	-0.108528	-0.166113	-0.188798	-0.202811	-0.0205705	-0.240838	-0.321308	-0.31741	-0.233546	-0.299067	-0.186237	-0.117243	-0.258872	-0.256641	-0.228622	-0.172711	-0.293904	-0.200735	-0.2937	-0.252608	-0.263161	-0.0904708	-0.249572	-0.220062	-0.16493	-0.100382	-0.120623
0.02336		-27.0402	-4.13872	0	'Mind-wandering'	0.56846	0.0284475		-0.113893	-0.112644	0.020219	-0.0929385	0.0589842	-0.140263	0.0798829	0.113333	0.155702	0.0426726	0.0207171	-0.344588	0	-0.137018	-0.317303	-0.238716	-0.101956	-0.0228	-0.076261	-0.172829	-0.0142341	0.0637089	0.0491339	-0.016663	0.193213	0.176426	0.128264	0.206617	0.120488	-0.211158	0.0569934	0.22168	0.141686	0.0483381	-0.149699	-0.0529193	-0.135837	-0.109395	-0.0931573	-0.182234	-0.225535
0.02231		-18.2653	-1.4297	0	'Misconceptions about causes'	0.552979	0.0282839		-0.0335572	-0.183827	-0.0633636	-0.181983	-0.142672	-0.173657	0.0364395	-3.04266e-05	-0.0020073	-0.0911935	0.0444621	-0.191072	-0.137018	0	-0.309262	-0.235539	-0.112722	-0.129172	-0.165552	-0.292863	-0.0962257	0.0556771	-0.203219	0.177002	0.0583333	0.170111	0.102216	0.173901	0.143779	0.183578	-0.0830004	0.0788263	0.0181813	0.04705	-0.24259	-0.215464	-0.281175	-0.0605041	-0.213171	-0.201541	-0.240497
0.02093		-3.07718	0.27625	0	'Feelings from wake-up'	0.549454	0.0254613		0.0458849	0.10898	0.13919	0.0857532	0.251685	-0.111192	0.162472	0.312591	0.223996	0.261632	0.127817	-0.108528	-0.317303	-0.309262	0	-0.0385895	-0.143249	-0.203158	-0.000687066	-0.159263	-0.376998	-0.360245	-0.3699	-0.206465	-0.365909	-0.377978	-0.425821	-0.414317	-0.360881	-0.273222	-0.426815	-0.419372	-0.448601	-0.329287	-0.423104	-0.225579	-0.276323	-0.299751	-0.257056	-0.199166	-0.0950402
0.02008		2.33042	-3.23797	0	'Ford insomnia response to stress test'	0.542726	0.0304984		-0.0302542	0.01831	0.0424294	-0.00267818	0.202775	-0.0888396	0.0791857	0.229606	0.1569	0.204899	0.0303829	-0.166113	-0.238716	-0.235539	-0.0385895	0	-0.087344	-0.0844799	0.0754619	-0.0188358	-0.317459	-0.323784	-0.258717	-0.176014	-0.288724	-0.372955	-0.447862	-0.426827	-0.344746	-0.20977	-0.389772	-0.38728	-0.423676	-0.313132	-0.286937	-0.103231	-0.132349	-0.293282	-0.185891	-0.172545	0.00457291
0.01874		-6.07996	0.1248	0	'Frequency of daydream '	0.541424	0.0266155		-0.0934989	-0.0500688	-0.0801637	-0.0847205	-0.0865235	-0.166856	-0.0593999	-0.0523404	-0.0642933	-0.0270731	0.00635042	-0.188798	-0.101956	-0.112722	-0.143249	-0.087344	0	0.0143895	0.13832	-0.105359	-0.172335	-0.14116	-0.329146	-0.0778688	-0.316987	-0.301297	-0.330564	-0.37571	-0.314535	-0.177704	-0.341678	-0.399717	-0.346647	-0.214371	-0.300571	-0.377509	-0.299284	-0.334576	-0.370649	-0.332704	-0.195843
0.01697		22.8627	1.39964	0	'Deliberate mind wandering'	0.49924	0.0287374		-0.013646	-0.0450148	-0.12503	-0.0634047	-0.136484	-0.139064	-0.0221034	-0.0272834	-0.0516714	-0.0544265	-0.012585	-0.202811	-0.0228	-0.129172	-0.203158	-0.0844799	0.0143895	0	-0.0323579	-0.00407517	-0.0789227	-0.0776289	-0.19195	-0.118927	-0.272578	-0.308154	-0.293585	-0.338873	-0.297063	-0.197988	-0.267684	-0.374268	-0.28842	-0.133237	-0.153486	-0.333143	-0.164443	-0.272011	-0.304441	-0.33855	-0.144433
0.0168		-10.4719	-2.18196	0	'Sleep disturbances'	0.471822	0.0326963		0.0290237	-0.0190617	-0.0424705	-0.0370014	-0.00274544	-0.0517978	-0.017747	-0.000486837	-0.0340825	0.0595972	0.0117708	-0.0205705	-0.076261	-0.165552	-0.000687066	0.0754619	0.13832	-0.0323579	0	-0.0193237	-0.230586	-0.218964	-0.281126	-0.151278	-0.311768	-0.307055	-0.352488	-0.39143	-0.334921	-0.180275	-0.305221	-0.405171	-0.366254	-0.265569	-0.209687	-0.337995	-0.211316	-0.313082	-0.326412	-0.285861	-0.0678453
0.01625		-14.8773	3.12657	0	'Sleep promoting practices'	0.450145	0.0315291		0.00479021	-0.096967	0.00419637	-0.125668	0.11158	-0.0991708	0.071095	0.192811	0.114395	0.142078	0.0711572	-0.240838	-0.172829	-0.292863	-0.159263	-0.0188358	-0.105359	-0.00407517	-0.0193237	0	-0.227748	-0.221381	-0.23349	-0.152902	-0.204173	-0.303642	-0.37159	-0.360359	-0.327295	-0.311902	-0.363929	-0.370387	-0.362229	-0.26211	-0.227711	-0.16007	-0.126308	-0.351036	-0.246276	-0.374678	-0.0450647
0.01553		-6.74496	2.64847	0	'Sleep latency'	0.446809	0.0309449		-0.114135	-0.108656	-0.135084	-0.133545	-0.136426	-0.180593	0.00957423	-0.0366315	-0.0227244	-0.102152	-0.0316966	-0.321308	-0.0142341	-0.0962257	-0.376998	-0.317459	-0.172335	-0.0789227	-0.230586	-0.227748	0	0.133788	-0.168854	-0.0310233	-0.23207	-0.0657485	-0.0539827	-0.0808333	-0.148503	-0.209606	-0.122535	-0.190118	-0.0572737	0.016926	-0.208043	-0.339713	-0.28595	-0.237232	-0.310942	-0.380534	-0.3309
0.0143		24.0082	2.77389	1	'Epworth sleepiness scale'	0.392621	0.0372691		-0.100892	-0.177885	-0.101412	-0.174428	-0.182316	-0.104603	-0.026381	-0.121257	-0.0912633	-0.126258	-0.00392026	-0.31741	0.0637089	0.0556771	-0.360245	-0.323784	-0.14116	-0.0776289	-0.218964	-0.221381	0.133788	0	-0.134033	0.160916	-0.0434319	0.157068	0.164573	0.190567	0.0580305	-0.0453311	-0.000463524	0.0668463	0.137762	0.207779	-0.146108	-0.21037	-0.185829	-0.0485121	-0.195448	-0.20283	-0.293131
0.0136		35.86	0.13411	1	'Mental fatigue'	0.297413	0.0295988		-0.0785197	-0.0108335	0.0236037	-0.0354024	0.0771885	-0.131076	0.116139	0.114239	0.12247	0.0478332	0.0360017	-0.233546	0.0491339	-0.203219	-0.3699	-0.258717	-0.329146	-0.19195	-0.281126	-0.23349	-0.168854	-0.134033	0	-0.0701241	-0.0574754	0.077146	0.0185913	0.0554933	-0.0591575	-0.261424	9.78402e-05	-0.0210861	0.00810345	-0.127838	-0.208374	-0.230433	-0.251476	-0.290503	-0.251128	-0.337769	-0.220367
0.013		-20.7234	0.81065	1	'Spontaneous mind wandering'	0.291574	0.0424156		-0.0530497	-0.186338	0.00480241	-0.166255	-0.0916256	-0.149193	0.13417	0.0721941	0.0789083	-0.0484681	0.0614558	-0.299067	-0.016663	0.177002	-0.206465	-0.176014	-0.0778688	-0.118927	-0.151278	-0.152902	-0.0310233	0.160916	-0.0701241	0	0.147579	0.182986	0.0915193	0.18693	0.196509	0.137974	-0.00355061	0.148047	0.0181578	0.15354	-0.241768	-0.170875	-0.270497	-0.0987118	-0.189597	-0.291831	-0.242412
0.01251		1.18864	-2.35918	1	'Use of sleep medications'	0.262248	0.0392093		-0.151856	-0.170793	-0.137515	-0.1893	-0.0441978	-0.110143	-0.0498638	-0.157294	-0.0920003	-0.00253047	-0.103242	-0.186237	0.193213	0.0583333	-0.365909	-0.288724	-0.316987	-0.272578	-0.311768	-0.204173	-0.23207	-0.0434319	-0.0574754	0.147579	0	0.126752	-0.0655831	-0.0247644	-0.0227698	0.0531257	-0.0656511	-0.0607097	-0.19114	-0.119057	-0.200726	-0.383599	-0.30672	-0.308365	-0.393602	-0.327051	-0.308702
0.0115		-8.2098	3.95581	1	'Morningness-eveningness'	-0.298193	0.0351048		-0.144297	-0.111208	-0.114364	-0.143512	-0.120505	-0.106406	-0.0619584	-0.142829	-0.114349	-0.0760243	-0.0598769	-0.117243	0.176426	0.170111	-0.377978	-0.372955	-0.301297	-0.308154	-0.307055	-0.303642	-0.0657485	0.157068	0.077146	0.182986	0.126752	0	0.228491	0.281084	0.287533	0.220939	0.131566	0.18882	0.071945	0.157015	-0.106582	-0.324239	-0.271068	-0.180448	-0.297338	-0.226375	-0.332707
0.01052		0.66429	-0.67985	1	'Total sleep time'	-0.317284	0.0360752		-0.254991	-0.0820979	-0.0934903	-0.121686	-0.117816	-0.206401	-0.0528123	-0.160678	-0.0914947	-0.145886	-0.0378545	-0.258872	0.128264	0.102216	-0.425821	-0.447862	-0.330564	-0.293585	-0.352488	-0.37159	-0.0539827	0.164573	0.0185913	0.0915193	-0.0655831	0.228491	0	0.162631	0.0932903	0.0687443	0.110196	0.0930367	0.147715	0.196321	-0.117086	-0.330421	-0.31041	-0.146401	-0.268334	-0.274962	-0.378908
0.0102		15.0137	-2.07437	1	'Sleep efficiency'	-0.323173	0.038455		-0.276236	-0.115937	-0.153571	-0.12972	-0.172859	-0.176081	-0.101703	-0.211884	-0.144591	-0.174163	-0.0766557	-0.256641	0.206617	0.173901	-0.414317	-0.426827	-0.37571	-0.338873	-0.39143	-0.360359	-0.0808333	0.190567	0.0554933	0.18693	-0.0247644	0.281084	0.162631	0	0.198585	0.206788	0.188413	0.127501	0.0991961	0.212218	-0.0498931	-0.385958	-0.297787	-0.189081	-0.352357	-0.303731	-0.381766
0.00946		3.47304	-3.50194	1					-0.17127	-0.131582	-0.152487	-0.168259	-0.100274	-0.152225	-0.04478	-0.165586	-0.0975058	-0.106733	-0.0567967	-0.228622	0.120488	0.143779	-0.360881	-0.344746	-0.314535	-0.297063	-0.334921	-0.327295	-0.148503	0.0580305	-0.0591575	0.196509	-0.0227698	0.287533	0.0932903	0.198585	0	0.237499	0.0535278	0.0880282	0.0107636	0.0586774	-0.135816	-0.3153	-0.2792	-0.175802	-0.31747	-0.278832	-0.304757
0.00903		12.3567	-1.06504	0					-0.030802	-0.029948	0.020547	-0.0373997	0.0386577	-0.173856	0.10895	0.150463	0.125862	0.0478691	0.15967	-0.172711	-0.211158	0.183578	-0.273222	-0.20977	-0.177704	-0.197988	-0.180275	-0.311902	-0.209606	-0.0453311	-0.261424	0.137974	0.0531257	0.220939	0.0687443	0.206788	0.237499	0	-0.136357	0.117882	-0.00803275	-0.00818913	-0.260449	-0.00673083	-0.233976	-0.00598401	-0.0551433	-0.163647	-0.171894
0.00855		8.04632	1.94971	0					-0.151059	-0.0508328	-0.0334101	-0.0420826	0.00159988	-0.163888	0.00595919	0.0807472	0.0512982	-0.0261948	0.0120151	-0.293904	0.0569934	-0.0830004	-0.426815	-0.389772	-0.341678	-0.267684	-0.305221	-0.363929	-0.122535	-0.000463524	9.78402e-05	-0.00355061	-0.0656511	0.131566	0.110196	0.188413	0.0535278	-0.136357	0	0.105656	0.184745	0.0447092	-0.18116	-0.249807	-0.275085	-0.217312	-0.258841	-0.315584	-0.365236
0.0073		-12.1246	-1.34033	0					-0.228909	-0.13922	-0.154585	-0.150315	-0.101624	-0.137187	-0.123669	-0.158319	-0.140211	-0.135935	-0.109016	-0.200735	0.22168	0.0788263	-0.419372	-0.38728	-0.399717	-0.374268	-0.405171	-0.370387	-0.190118	0.0668463	-0.0210861	0.148047	-0.0607097	0.18882	0.0930367	0.127501	0.0880282	0.117882	0.105656	0	-0.0205298	0.0962507	-0.114958	-0.371882	-0.31732	-0.197283	-0.340538	-0.267818	-0.347636
0.00726		-7.32631	-4.13146	0					-0.229864	-0.0591693	-0.127139	-0.0884918	-0.143978	-0.178698	-0.0535744	-0.116041	-0.0644322	-0.17401	-0.0491591	-0.2937	0.141686	0.0181813	-0.448601	-0.423676	-0.346647	-0.28842	-0.366254	-0.362229	-0.0572737	0.137762	0.00810345	0.0181578	-0.19114	0.071945	0.147715	0.0991961	0.0107636	-0.00803275	0.184745	-0.0205298	0	0.165269	-0.0785525	-0.353749	-0.295903	-0.211317	-0.314765	-0.352735	-0.371717
0.00645		24.5013	2.08545	0					-0.0882083	-0.158657	-0.0837813	-0.149601	-0.156778	-0.0461402	-0.0183845	-0.141818	-0.0861739	-0.145617	-0.0106043	-0.252608	0.0483381	0.04705	-0.329287	-0.313132	-0.214371	-0.133237	-0.265569	-0.26211	0.016926	0.207779	-0.127838	0.15354	-0.119057	0.157015	0.196321	0.212218	0.0586774	-0.00818913	0.0447092	0.0962507	0.165269	0	-0.0690187	-0.0816722	-0.0961218	0.0470927	-0.0964826	-0.117924	-0.268855
0.00265		-0.29715	-1.40903	0					-0.0961717	0.0164353	0.0120225	-0.00420406	0.0466107	-0.1551	0.0981773	0.142121	0.137147	0.0240876	0.0357404	-0.263161	-0.149699	-0.24259	-0.423104	-0.286937	-0.300571	-0.153486	-0.209687	-0.227711	-0.208043	-0.146108	-0.208374	-0.241768	-0.200726	-0.106582	-0.117086	-0.0498931	-0.135816	-0.260449	-0.18116	-0.114958	-0.0785525	-0.0690187	0	0.0297966	-0.000291355	-0.188899	-0.0746488	-0.276273	-0.176884
0.000500017		-19.9535	-0.52349	0					-0.0260957	-0.0342182	-0.0391236	-0.0282008	0.000900361	0.0590406	0.0143681	-0.0847505	-0.0319288	-0.0886071	-0.130428	-0.0904708	-0.0529193	-0.215464	-0.225579	-0.103231	-0.377509	-0.333143	-0.337995	-0.16007	-0.339713	-0.21037	-0.230433	-0.170875	-0.383599	-0.324239	-0.330421	-0.385958	-0.3153	-0.00673083	-0.249807	-0.371882	-0.353749	-0.0816722	0.0297966	0	0.0990462	0.0530165	0.197574	0.0259788	0.0452638
1.06253e-22		-2.88796	0.71351	0					-0.0541871	-0.0449828	0.00177128	-0.0747505	0.0212366	-0.100607	0.0868446	0.120052	0.108918	0.0170303	0.0153022	-0.249572	-0.135837	-0.281175	-0.276323	-0.132349	-0.299284	-0.164443	-0.211316	-0.126308	-0.28595	-0.185829	-0.251476	-0.270497	-0.30672	-0.271068	-0.31041	-0.297787	-0.2792	-0.233976	-0.275085	-0.31732	-0.295903	-0.0961218	-0.000291355	0.0990462	0	-0.189776	-0.0137108	-0.298306	-0.0384021
		-1.41113	-0.14627	0					-0.102278	-0.0370634	0.0156446	-0.0644184	-0.0587558	-0.110689	0.0693826	0.0232198	0.0824191	-0.116275	0.0886888	-0.220062	-0.109395	-0.0605041	-0.299751	-0.293282	-0.334576	-0.272011	-0.313082	-0.351036	-0.237232	-0.0485121	-0.290503	-0.0987118	-0.308365	-0.180448	-0.146401	-0.189081	-0.175802	-0.00598401	-0.217312	-0.197283	-0.211317	0.0470927	-0.188899	0.0530165	-0.189776	0	0.0267675	0.050109	-0.198862
		19.8572	-2.98655	0					-0.0960001	-0.00743535	-0.0374966	-0.019859	-0.103887	-0.0586946	0.00547296	-0.0384511	0.0084151	-0.129342	-0.0414773	-0.16493	-0.0931573	-0.213171	-0.257056	-0.185891	-0.370649	-0.304441	-0.326412	-0.246276	-0.310942	-0.195448	-0.251128	-0.189597	-0.393602	-0.297338	-0.268334	-0.352357	-0.31747	-0.0551433	-0.258841	-0.340538	-0.314765	-0.0964826	-0.0746488	0.197574	-0.0137108	0.0267675	0	-0.0155601	-0.0437547
		12.5784	2.64942	0					0.0584065	-0.0380153	0.123153	-0.0588575	0.0996856	-0.0734654	0.201042	0.216405	0.224894	0.0591974	0.210643	-0.100382	-0.182234	-0.201541	-0.199166	-0.172545	-0.332704	-0.33855	-0.285861	-0.374678	-0.380534	-0.20283	-0.337769	-0.291831	-0.327051	-0.226375	-0.274962	-0.303731	-0.278832	-0.163647	-0.315584	-0.267818	-0.352735	-0.117924	-0.276273	0.0259788	-0.298306	0.050109	-0.0155601	0	-0.155815
		-11.8583	-2.33296	0					0.0383727	-0.0462453	0.104633	-0.0534598	0.194096	-0.0225446	0.0658924	0.19086	0.118501	0.204979	0.0635675	-0.120623	-0.225535	-0.240497	-0.0950402	0.00457291	-0.195843	-0.144433	-0.0678453	-0.0450647	-0.3309	-0.293131	-0.220367	-0.242412	-0.308702	-0.332707	-0.378908	-0.381766	-0.304757	-0.171894	-0.365236	-0.347636	-0.371717	-0.268855	-0.176884	0.0452638	-0.0384021	-0.198862	-0.0437547	-0.155815	0
		-6.61318	3.97561	0					0.0206759	-0.0326544	0.114677	-0.0290776	0.177162	-0.0617669	0.135391	0.248151	0.188501	0.167754	0.124184	-0.120461	-0.265366	-0.307497	-0.13169	-0.0104293	-0.256151	-0.230084	-0.0782879	-0.149867	-0.375967	-0.308641	-0.316057	-0.237323	-0.352873	-0.347825	-0.389157	-0.400342	-0.35305	-0.252403	-0.420994	-0.407613	-0.429926	-0.25999	-0.300201	0.0013825	-0.133605	-0.192051	-0.0903173	-0.145935	0.0837458
		-4.54665	-0.65607	0					-0.00250148	-0.114538	-0.0175234	-0.128748	0.120472	-0.0545793	0.108492	0.131384	0.127958	0.106271	0.0147876	-0.259529	-0.151368	-0.137377	-0.289978	-0.126261	-0.150118	-0.138164	-0.0637439	-0.149588	-0.266889	-0.190298	-0.23178	-0.0813075	0.0331435	-0.0551366	-0.162342	-0.061449	-0.0348997	-0.16932	-0.238373	-0.052791	-0.207511	-0.148217	-0.143462	0.110331	-0.00379586	-0.143805	0.00748654	-0.155853	-0.0814856
		62.9112	10.1872	0					0.091291	-0.239272	0.140364	-0.257474	0.148219	-0.109158	0.179871	0.293515	0.256602	0.0798138	0.119936	-0.106826	-0.252986	-0.0956254	-0.0946238	-0.0235931	-0.012503	-0.06361	-0.0362938	-0.142181	-0.157649	-0.0641446	-0.207459	-0.104107	0.103327	0.125132	-0.0292851	0.109234	0.0745888	-0.130513	-0.192917	0.065273	-0.0528863	-0.0298192	-0.214759	0.0746878	-0.131726	-0.0975044	-0.0438181	-0.179396	-0.0318523
		-21.0423	0.10324	0					-0.138345	0.0378301	-0.000280378	0.0292437	-0.0426899	-0.125866	-0.080086	0.0133665	-0.0276694	0.037338	0.0753239	-0.111484	-0.0764058	-0.198034	-0.263178	-0.247352	-0.355599	-0.33747	-0.318391	-0.296374	-0.347074	-0.243087	-0.192585	-0.0697589	-0.329505	-0.187152	-0.192658	-0.249906	-0.285381	-0.188037	-0.181561	-0.267392	-0.242825	-0.230539	-0.328054	-0.316741	-0.315909	-0.19172	-0.327851	-0.0834781	-0.305174
		0.28998	-2.71418	0					-0.126869	0.0696225	0.00495394	0.0562983	-0.000589575	-0.0616563	-0.0696486	-0.00805736	-0.0318397	0.0757502	0.0154541	-0.0611738	-0.0728275	-0.216608	-0.237396	-0.240446	-0.364086	-0.340446	-0.314897	-0.293957	-0.336482	-0.251091	-0.228827	-0.0781138	-0.321745	-0.201528	-0.190937	-0.263189	-0.302167	-0.17816	-0.192794	-0.273372	-0.255996	-0.225932	-0.329193	-0.322809	-0.303161	-0.173281	-0.328543	-0.0176892	-0.294076
		-14.4196	-3.26901	0					-0.121218	0.0833145	0.0644785	0.0497667	0.0190006	-0.158569	-0.00152314	0.140113	0.0440995	0.0473116	0.153705	-0.149622	-0.19863	-0.197916	-0.200732	-0.271122	-0.384989	-0.362715	-0.314489	-0.413394	-0.396097	-0.286255	-0.293957	-0.157819	-0.333647	-0.181327	-0.21583	-0.230579	-0.26032	-0.184302	-0.258773	-0.280613	-0.283449	-0.251778	-0.409207	-0.291792	-0.374261	-0.206512	-0.344883	-0.109098	-0.299733
		-23.8936	-0.53058	1					-0.140047	0.0761755	-0.00196781	0.064079	-0.0105403	-0.062283	-0.0645536	0.00203326	-0.0275184	0.0637276	0.0206393	-0.0714261	-0.0896	-0.233757	-0.266308	-0.258774	-0.372901	-0.341699	-0.313697	-0.30677	-0.353639	-0.284014	-0.209346	-0.0753288	-0.334949	-0.205685	-0.202779	-0.272471	-0.315958	-0.194313	-0.191404	-0.278992	-0.24964	-0.258563	-0.333808	-0.348656	-0.32364	-0.22697	-0.376652	-0.0807428	-0.295062
		-21.4161	-4.21886	1					-0.0781233	0.0991099	0.071091	0.0793541	0.0911093	-0.0728856	0.0430279	0.110417	0.0649298	0.0927165	0.0992338	-0.0283961	-0.0768659	-0.286955	-0.212591	-0.205774	-0.416866	-0.415892	-0.326142	-0.316215	-0.407625	-0.374114	-0.228701	-0.164421	-0.381688	-0.275204	-0.299553	-0.346383	-0.355789	-0.233597	-0.250412	-0.349597	-0.340534	-0.335982	-0.357737	-0.364757	-0.383158	-0.357757	-0.41601	-0.172165	-0.233498
		-11.742	1.86912	0					0.096356	-0.0906696	0.196398	-0.126624	0.133335	-0.128824	0.238875	0.267016	0.296228	0.0633813	0.272375	-0.0758737	-0.25643	-0.0433937	-0.145822	-0.164047	-0.0850367	-0.184722	-0.13575	-0.339926	-0.221975	-0.0454386	-0.274166	-0.116295	-0.0469383	0.0872384	-0.056252	0.0438506	0.0549501	-0.053943	-0.165965	-0.00176576	-0.128048	-0.0326144	-0.324737	-0.190222	-0.32992	-0.0795944	-0.198076	-0.210598	-0.201474
		9.93199	-0.23429	0					0.0815526	-0.0729006	0.175553	-0.0785755	0.11562	-0.143789	0.205102	0.282865	0.262001	0.0541083	0.282069	-0.108932	-0.250221	0.0208429	-0.0702719	-0.0737145	-0.0039778	-0.0843862	-0.0625641	-0.249574	-0.200509	-0.137701	-0.265546	0.0324231	0.0191595	0.111206	-0.0555577	0.0748762	0.0570834	-0.0668559	-0.222467	-0.0291297	-0.135993	-0.126519	-0.328507	-0.129041	-0.312916	-0.174582	-0.173601	-0.258589	-0.144012
		26.0406	4.56044	0					0.091227	-0.167204	0.153253	-0.199375	0.0281443	-0.135972	0.246889	0.222424	0.280692	-0.00483545	0.248097	-0.103988	-0.242633	0.0535865	-0.163523	-0.129621	0.0177616	-0.110442	-0.0940201	-0.301336	-0.127394	-0.01216	-0.219703	-0.00595453	0.0522547	0.167248	0.0257104	0.132403	0.117187	0.0480844	-0.103064	0.084996	-0.0328133	-0.018801	-0.272303	-0.106292	-0.298863	-0.0201496	-0.133603	-0.151072	-0.211725
		7.34633	6.15719	0					0.000220175	-0.0879503	0.0677333	-0.0906902	0.168154	-0.115932	0.133832	0.152559	0.189237	0.102569	0.0838498	-0.1885	-0.129475	-0.119794	-0.243515	-0.166355	-0.0682875	-0.0864886	-0.0331567	-0.133681	-0.207665	-0.167038	-0.170113	-0.0405973	0.0934248	0.043426	-0.116602	0.00202051	-0.0415434	-0.217057	-0.178608	-0.0112519	-0.153177	-0.21388	-0.245002	-0.11612	-0.247792	-0.247974	-0.175043	-0.234801	-0.196422
		11.8995	1.8565	0					0.00821938	0.00740497	-0.00289919	-0.00674467	0.0151761	-0.182891	0.0912832	0.11711	0.0938983	0.0488649	0.114801	-0.178487	-0.192465	0.147405	-0.252058	-0.217398	-0.107002	-0.163129	-0.164118	-0.306043	-0.172595	-0.0601337	-0.203225	0.165156	0.093211	0.2291	0.114483	0.190013	0.182364	0.111085	-0.108306	0.121686	0.00580051	-0.0930651	-0.309704	-0.127117	-0.31026	-0.128235	-0.219724	-0.237972	-0.22167
		-15.0534	-0.59706	0					0.0714056	-0.197643	0.0652477	-0.155243	-0.0925399	-0.141854	0.226669	0.177986	0.217879	-0.135691	0.13816	-0.198764	-0.248102	0.0337904	-0.154241	-0.156251	0.0899068	-0.000926294	-0.00159871	-0.260455	-0.0569659	-0.0267782	-0.224499	0.0133091	0.077346	0.152038	0.0639877	0.155645	0.115007	0.0494086	-0.0808577	0.125621	0.0349356	-0.0445516	-0.2563	-0.0266535	-0.269029	0.0170427	-0.0205016	-0.105694	-0.177771
		-5.7739	-2.60789	0					0.0962619	0.0312027	0.121028	0.00970351	0.0440327	-0.118793	0.263002	0.249346	0.259058	0.0135059	0.272499	-0.0910225	-0.265285	-0.0261026	-0.146528	-0.135778	-0.0190854	-0.117192	-0.0606427	-0.26054	-0.284324	-0.205593	-0.308102	-0.0808576	-0.100984	-0.0657287	-0.169427	-0.110304	-0.0848335	-0.0882535	-0.281859	-0.0904175	-0.241775	-0.204349	-0.316193	-0.120992	-0.327525	-0.158458	-0.13984	-0.257236	-0.214084
		-16.7818	-2.23804	0					0.0727907	-0.0659644	0.138743	-0.101211	-0.000917693	-0.147813	0.226044	0.232087	0.248114	-0.0667759	0.201096	-0.165636	-0.196269	0.135984	-0.119912	-0.133174	0.035028	-0.0452394	0.0185374	-0.224434	-0.133244	-0.0578134	-0.202258	-0.0201853	0.102123	0.11765	-0.0339567	0.115886	0.159739	0.118666	-0.165715	0.107304	-0.0548105	-0.0245616	-0.188097	0.103369	-0.210446	-0.0238982	0.0293263	-0.116481	-0.167428
		-4.32727	2.23491	0					0.0920811	-0.216811	0.146459	-0.224072	0.116725	-0.147495	0.202737	0.235991	0.294117	0.00700348	0.158715	-0.171231	-0.150996	-0.0886377	-0.315291	-0.286716	-0.141027	-0.135761	-0.139298	-0.291405	-0.16261	-0.00761269	-0.192595	-0.105193	0.12265	0.149237	0.0440694	0.134543	0.104524	-0.118398	-0.120132	0.137883	-0.0101639	0.0193224	-0.178007	-0.02956	-0.271991	-0.123815	-0.0663079	-0.253477	-0.302869
		-14.977	0.25968	0					0.0765409	-0.242463	0.130019	-0.254498	-0.00260314	-0.152854	0.197593	0.253214	0.258207	-0.0748685	0.190908	-0.123936	-0.234539	0.0856941	-0.149695	-0.149662	0.0427209	-0.0623144	-0.0466649	-0.268207	-0.0740223	0.0532818	-0.17741	-0.0283402	0.123061	0.170697	0.0681991	0.183062	0.184167	0.101266	-0.0941749	0.151799	0.0310234	0.0255457	-0.219709	0.0102992	-0.244164	-0.00470035	-0.0555676	-0.104307	-0.192211
		-12.7396	-0.53099	0					-0.0620399	-0.0948165	0.108571	-0.109738	0.179798	-0.227233	0.151391	0.3	0.22873	0.153468	0.144464	-0.203666	-0.327878	-0.0808271	-0.175201	-0.173851	-0.141214	-0.192138	-0.123043	-0.381053	-0.278026	-0.199119	-0.244053	-0.104423	-0.0569654	0.0509659	-0.0412858	0.0216862	-0.000987403	-0.060257	-0.206096	-0.0113125	-0.120772	-0.157319	-0.383221	-0.0522484	-0.327457	-0.137239	-0.156194	-0.14096	-0.251399
		20.756	1.89399	0					0.0848756	-0.247285	0.187456	-0.26683	0.111331	-0.182528	0.171023	0.283985	0.265677	-0.0192262	0.258066	-0.111043	-0.208576	0.0260007	-0.167921	-0.160566	-0.0869873	-0.164699	-0.15755	-0.321183	-0.181114	0.00750028	-0.221956	-0.0776808	0.0211132	0.15526	0.00696614	0.123629	0.13621	-0.0153976	-0.154341	0.0803609	-0.0678112	0.048404	-0.272687	-0.080475	-0.312506	-0.0586466	-0.106533	-0.178697	-0.213499
		1.85226	1.38454	1					-0.227385	-0.110825	-0.0692406	-0.128182	-0.180918	-0.264285	-0.0783323	-0.0888829	-0.105403	-0.0520298	-0.0163077	-0.32021	-0.0755858	0.0753553	-0.224628	-0.242176	-0.0534034	-0.0626292	-0.15838	-0.23947	-0.0121722	0.0665036	-0.0718404	0.129683	-0.0680923	0.0651459	0.0994333	0.121384	0.038188	0.0168708	-0.00964286	-0.0217557	0.0668773	0.065441	-0.164494	-0.222782	-0.173213	0.0374459	-0.146285	-0.0921151	-0.2925
		-23.9066	-2.72948	1					0.0950968	-0.0303229	0.174193	-0.0608171	0.130716	-0.055823	0.219566	0.228993	0.228668	0.0189491	0.290452	0.0526512	-0.1448	-0.069408	-0.171602	-0.16409	-0.0894218	-0.100314	-0.0606498	-0.321093	-0.199073	-0.0686088	-0.138048	-0.237291	-0.0489741	0.0625253	-0.0510136	0.0202567	0.00524667	-0.097902	-0.140262	0.0421064	-0.122497	-0.021779	-0.196491	-0.0624525	-0.312449	-0.112406	-0.0900691	-0.19601	-0.1985
		-30.8508	-5.75557	1					0.00191733	-0.122339	0.15831	-0.167441	-0.00795554	-0.184891	0.0886993	0.153282	0.146598	-0.0931945	0.149048	-0.0781552	-0.09034	0.0673551	-0.0702552	-0.128475	0.0793623	0.0373095	-0.00298962	-0.182572	0.0120431	0.0559635	-0.0590166	-0.0073699	0.147062	0.18276	0.137732	0.208793	0.184701	0.0873133	-0.0195005	0.175162	0.112616	0.0897889	-0.112283	0.0481585	-0.152313	0.0539769	0.0546206	-0.031106	-0.156165
		-21.201	-0.1281	1					-0.0419979	-0.153544	0.0749047	-0.155736	-0.0946936	-0.101129	0.000882298	0.0122541	0.0314809	-0.154586	0.0819725	-0.0508843	-0.00994118	0.0850381	0.037279	0.00240521	0.215187	0.193771	0.114436	0.0395305	0.143864	0.118471	0.0168724	0.0264038	0.0563886	0.0868632	0.0534088	0.0943781	0.0747604	0.0254013	0.0641162	0.04447	0.109075	0.11356	0.0737857	0.0619054	0.0625305	0.087173	0.116692	0.0741415	-0.038558
		-26.7707	-1.06388	0					-0.0523932	-0.117258	0.0882011	-0.096268	0.0693762	-0.173497	0.0434761	0.126614	0.0438637	-0.0191674	0.104404	-0.0829076	-0.0885283	0.00774011	-0.0508037	-0.0944643	0.0631639	0.029958	0.0413503	-0.0896431	0.0288563	0.0294075	-0.0585621	-0.0238955	0.139605	0.142818	0.0330121	0.144	0.16155	0.000536087	-0.00890016	0.138809	0.0818372	0.0254635	-0.0368336	0.100367	-0.0529466	0.0255072	0.0677957	-0.0237143	-0.12113
		5.88082	2.92241	0					-0.00772198	-0.0931512	0.0268985	-0.0638247	-0.130936	-0.083006	-0.0968328	-0.0640344	-0.0779234	-0.193755	0.0361458	0.0574211	0.0553985	0.026458	0.0663015	0.017235	0.189024	0.191807	0.149805	0.0283246	0.176637	0.0778579	0.085266	0.00778361	0.0837728	0.0762535	0.05538	0.110095	0.0792852	0.0510639	0.108034	0.0829033	0.12438	0.072385	0.123134	0.103704	0.0945631	0.128517	0.145857	0.115139	-0.0470354
		-13.7997	-2.43131	0					0.0461459	0.0319728	0.143058	-0.040088	-0.0422031	-0.0523039	0.110006	0.106017	0.0795752	-0.0337568	0.146992	0.0909103	-0.125898	-0.00483344	0.0616413	0.010199	0.0872679	0.0190938	0.068544	-0.0337429	0.0413865	0.0490749	-0.0207016	-0.0370223	0.0558507	0.120706	0.0168498	0.0828546	0.118313	0.108389	-0.0177027	0.0648285	0.0131333	0.05713	0.0107679	0.0122357	0.0273315	0.0895174	-0.00270999	0.08319	-0.0506721
		23.6299	0.5091	0					0.102276	0.0223959	0.2021	-0.0326267	0.176361	-0.116149	0.184811	0.332042	0.238229	0.151515	0.203676	-0.0720399	-0.280142	-0.16792	0.0372415	0.0739493	-0.0727629	-0.110523	-0.0364628	-0.164229	-0.314604	-0.298616	-0.312467	-0.134475	-0.170282	-0.159965	-0.273786	-0.184961	-0.179736	-0.221432	-0.341564	-0.246616	-0.314661	-0.281892	-0.358664	-0.110259	-0.279862	-0.286725	-0.217101	-0.282009	-0.0219851
		12.1669	-0.65311	0					-0.0648861	-0.0577899	0.00155159	-0.0962604	-0.117486	-0.107805	-0.0229726	0.0230006	0.000317684	-0.068752	0.0890926	-0.238474	-0.0906566	-0.0284356	-0.250016	-0.152559	-0.270715	-0.184734	-0.279221	-0.21927	-0.259697	-0.140479	-0.236759	0.0148307	-0.190637	-0.0959777	-0.0741553	-0.0534238	-0.0526474	-0.0530295	-0.203927	-0.129594	-0.131063	-0.0299947	-0.162029	-0.0222791	-0.0520108	-0.0326196	-0.0426131	-0.181896	-0.0596548
		9.24343	3.37145	0					0.115872	-0.0475222	0.185153	-0.0771632	0.241398	-0.110993	0.260207	0.41057	0.360006	0.209681	0.181425	-0.138891	-0.31149	-0.199873	-0.0486189	-0.032986	-0.137629	-0.218697	-0.0908296	-0.237073	-0.27557	-0.220119	-0.313847	-0.267271	-0.117823	-0.100665	-0.208361	-0.126175	-0.133722	-0.239987	-0.29523	-0.145241	-0.213865	-0.207217	-0.372807	-0.0128667	-0.252258	-0.243511	-0.150103	-0.236053	-0.0658169
		-7.50675	0.09947	0					-0.0978066	-0.0971308	0.170089	-0.101918	0.182751	-0.218566	0.115918	0.279667	0.186952	0.141884	0.173612	-0.222532	-0.180789	-0.151829	-0.286076	-0.233299	-0.265958	-0.270679	-0.239616	-0.392325	-0.373151	-0.228115	-0.316389	-0.123826	-0.213193	-0.084465	-0.164742	-0.0709953	-0.116328	-0.20762	-0.282275	-0.19361	-0.240424	-0.186625	-0.440907	-0.249532	-0.404176	-0.274782	-0.325941	-0.333195	-0.287915
		-9.69893	-3.35754	0					-0.0232907	0.0881387	0.140854	0.0414204	0.137448	-0.156438	0.104144	0.300474	0.164004	0.185849	0.228246	-0.112093	-0.188209	-0.133367	-0.152302	-0.199371	-0.323739	-0.336722	-0.28722	-0.418605	-0.37157	-0.255084	-0.312536	-0.122591	-0.269432	-0.0987436	-0.198816	-0.160334	-0.17343	-0.170349	-0.248247	-0.236224	-0.283446	-0.209207	-0.416773	-0.324311	-0.433553	-0.232511	-0.329973	-0.232966	-0.263503
		26.8188	8.47619	0					0.0709506	-0.0884014	0.168074	-0.097622	0.189963	-0.0701552	0.17319	0.252118	0.245452	0.107022	0.18886	-0.0470508	-0.157086	-0.0680968	-0.169129	-0.10715	-0.105557	-0.128647	-0.167361	-0.198799	-0.176534	-0.0409728	-0.178628	-0.0569843	0.0483578	0.113866	0.0149669	0.113125	0.0879955	-0.135572	-0.170353	0.0560334	-0.0889556	-0.064026	-0.253623	-0.0991973	-0.265777	-0.145994	-0.171429	-0.235961	-0.169456
		5.00289	2.93918	0					-0.145188	-0.0801934	0.0620078	-0.0586738	-0.000302687	-0.116535	-0.0128764	0.0312555	0.00442106	0.0771071	0.0227969	-0.18292	0.0272848	-0.0194415	-0.210617	-0.218083	-0.268207	-0.314506	-0.287079	-0.296702	-0.276594	-0.159989	-0.131483	-0.0525432	-0.169896	-0.0567271	-0.0930198	-0.121994	-0.0922141	0.0401126	-0.146321	-0.179311	-0.194371	-0.125376	-0.253854	-0.346556	-0.322577	-0.180028	-0.333635	-0.23762	-0.247961
		-29.9947	-2.27512	1					-0.179578	-0.179553	-0.0481022	-0.192993	-0.148033	-0.190534	-0.054531	0.00637094	-0.0380084	-0.0624139	0.0556177	-0.343215	0.0844426	0.0904154	-0.309345	-0.241471	-0.21618	-0.186196	-0.288656	-0.245544	-0.179976	0.0114115	-0.100215	0.0977828	-0.101016	-0.0175083	-0.024246	-0.00663014	-0.0244378	0.00183944	-0.0883349	-0.125397	-0.0951025	0.0234223	-0.194191	-0.278727	-0.234016	-0.154919	-0.225234	-0.301394	-0.274062
		17.824	-2.13547	1					-0.252639	-0.126087	-0.0608363	-0.139724	-0.212802	-0.246864	-0.144399	-0.129191	-0.099981	-0.155047	0.00968111	-0.324056	-0.0623853	0.167917	-0.305608	-0.322735	-0.0942076	-0.0927876	-0.207224	-0.217175	0.0166661	0.119532	-0.0741352	0.165526	-0.094733	0.0702586	0.13624	0.151567	0.107052	0.159255	0.0559518	0.0261431	0.172599	0.147989	-0.0937592	-0.178983	-0.126518	0.106448	-0.0792601	-0.0715258	-0.339852
		18.0181	2.9938	1					-0.00782404	0.0713915	0.121563	0.008252	0.121552	-0.173982	0.0973399	0.23708	0.173256	0.110999	0.236916	-0.0970338	-0.17975	-0.0720381	-0.146283	-0.208474	-0.288383	-0.288394	-0.256742	-0.422833	-0.33657	-0.186005	-0.259171	-0.128326	-0.242203	-0.041206	-0.129557	-0.102459	-0.0967052	-0.117452	-0.206046	-0.155416	-0.208768	-0.139391	-0.354671	-0.257342	-0.406276	-0.208949	-0.286549	-0.185719	-0.269265
		33.8146	3.32977	1					-0.147054	-0.0861097	0.0892879	-0.0988615	0.0849915	-0.202444	-0.0223582	0.130407	0.0431631	0.104676	0.0814803	-0.200748	-0.110131	-0.0563347	-0.228528	-0.281827	-0.315391	-0.310921	-0.279654	-0.378241	-0.323996	-0.204974	-0.22187	-0.120989	-0.243472	-0.110744	-0.145295	-0.151101	-0.13356	-0.0780881	-0.21845	-0.214326	-0.22509	-0.159168	-0.347443	-0.307731	-0.375777	-0.244072	-0.293014	-0.251502	-0.282455
		1.5402	1.55116	0					0.0858914	-0.244659	0.11398	-0.248792	0.194052	0.00625077	0.14341	0.190224	0.176165	0.0391117	0.112974	0.0291683	-0.0462124	-0.199777	-0.206421	-0.189314	-0.267931	-0.251947	-0.240123	-0.363944	-0.262626	-0.150616	-0.186445	-0.215609	-0.0822632	0.0252444	-0.0363458	0.000383717	-0.0687605	-0.22549	-0.155613	0.00274281	-0.121278	-0.102167	-0.280527	-0.181022	-0.321819	-0.199021	-0.219859	-0.27942	-0.215942
		15.1968	2.30892	1					0.0627667	0.0193082	-0.0276424	0.0476789	-0.08378	0.210708	-0.0466631	-0.120295	-0.10857	0.00576689	-0.0256467	0.222643	0.142634	-0.0168743	0.282916	0.209869	-0.042251	-0.0947213	-0.0196127	0.178986	-0.056392	-0.13833	0.0828425	0.119768	-0.124634	-0.122277	-0.145037	-0.191798	-0.152046	0.117335	0.0644526	-0.166278	-0.136875	-0.175605	0.105269	-0.112662	0.105216	0.0122515	-0.0819314	0.193897	0.178106
		-26.2155	0.09087	0					-0.0294052	0.166521	0.00592019	0.112164	0.00796395	0.126677	-0.0385503	-0.0976323	-0.0746957	0.0670326	-0.00854466	0.282853	0.0808522	-0.0515083	0.316845	0.244078	-0.0974943	-0.0988908	-0.00267295	0.129839	-0.135036	-0.164483	0.0991685	0.00724845	-0.178284	-0.162407	-0.190211	-0.25349	-0.176734	0.145956	-0.0234217	-0.230038	-0.193608	-0.222973	0.0884661	-0.0990092	0.0503558	-0.0165117	-0.111695	0.151316	0.245797
		0.314	0.98688	0					0.12976	0.173939	0.0627752	0.129706	0.0156951	0.198681	0.0563862	-0.0607382	-0.0330572	0.0964551	0.00282239	0.343828	0.00963877	-0.189349	0.286218	0.234108	-0.117248	-0.170872	-0.0539847	0.0515888	-0.179621	-0.241267	0.051798	-0.131401	-0.165437	-0.167853	-0.197839	-0.255142	-0.217267	-0.00103478	-0.0506574	-0.20901	-0.229711	-0.291141	-0.00150752	-0.184749	-0.0514519	-0.155439	-0.215312	0.0368785	0.190543
		3.84522	0.72923	0					0.105107	0.154128	-0.0412344	0.122046	0.0659554	0.230367	0.015042	-0.0731156	-0.0846684	0.222667	-0.0664147	0.309754	0.0178893	-0.197017	0.224877	0.201056	-0.182552	-0.213397	-0.105049	0.0355729	-0.267454	-0.310752	-0.00345601	-0.0629166	-0.202133	-0.199333	-0.238297	-0.299511	-0.25313	-0.000360024	-0.115157	-0.239187	-0.298063	-0.319357	-0.0310343	-0.242066	-0.0392492	-0.205877	-0.275617	-0.00901134	0.165874
		-20.7027	-8.07633	0					0.140077	0.168163	-0.0616764	0.127148	0.0195395	0.263471	0.0300848	-0.117346	-0.0994942	0.157939	-0.0619598	0.356896	0.0697091	-0.170453	0.28983	0.238625	-0.134669	-0.197918	-0.0408243	0.119884	-0.214369	-0.26801	0.00159414	-0.0556707	-0.154252	-0.210975	-0.260208	-0.292802	-0.225202	-0.00289722	-0.118261	-0.265313	-0.312291	-0.322038	-0.00694929	-0.206298	-0.0313327	-0.209772	-0.237942	0.0323196	0.221696
		3.64391	1.33376	0					0.116263	0.176309	0.152242	0.109459	0.169613	0.135761	0.144892	0.127577	0.11939	0.189157	0.0888724	0.292718	-0.0594788	-0.253238	0.151298	0.103153	-0.243592	-0.262581	-0.169959	-0.140583	-0.329301	-0.31685	-0.0978233	-0.199311	-0.265705	-0.225414	-0.26552	-0.309615	-0.271476	-0.144099	-0.162872	-0.266628	-0.329295	-0.318563	-0.185201	-0.239374	-0.221607	-0.277803	-0.293097	-0.162901	0.106224
		12.584	-0.19992	0					0.0575788	0.134467	-0.0632573	0.123463	0.0742032	0.170343	-0.0236925	-0.0356229	-0.0681312	0.127022	-0.0876628	0.284277	-0.0354899	-0.163522	0.239535	0.208301	-0.0871911	-0.104269	0.0317093	0.0769776	-0.210134	-0.240059	-0.0382958	-0.0360748	-0.163087	-0.18278	-0.251299	-0.298441	-0.247963	-0.0337918	-0.0875099	-0.224991	-0.263631	-0.297798	-0.056281	-0.160232	-0.0406647	-0.099219	-0.158342	0.0906336	0.177707
		-31.5626	-0.47502	0					0.127149	0.150049	0.0571432	0.0328513	-0.0190068	0.181937	0.0719028	-0.0708051	0.00255219	0.0332511	0.021961	0.302807	-0.0332863	-0.118293	0.373354	0.246923	-0.0270719	-0.0632504	0.0452224	0.0890792	-0.12399	-0.201365	0.0130637	-0.0929468	-0.10585	-0.119704	-0.176034	-0.218958	-0.184401	0.0430298	-0.076821	-0.178316	-0.190333	-0.239121	0.00890312	-0.0884853	0.0318743	-0.0560252	-0.0984929	0.0608068	0.251549
		32.0404	-1.07993	0					-0.0557117	0.167964	-0.0724187	0.17003	-0.0548016	0.169496	-0.0926834	-0.166046	-0.143221	0.0576573	-0.0902092	0.235713	0.0773543	-0.0267525	0.295692	0.207569	0.00398745	-0.0416555	0.039995	0.170283	-0.0333293	-0.134632	0.100656	0.0748784	-0.192169	-0.183224	-0.14471	-0.241961	-0.194207	0.0941242	0.055259	-0.218717	-0.137851	-0.18792	0.103127	-0.118613	0.0800693	0.0486707	-0.0425797	0.223289	0.212648
		27.9771	4.51792	0					0.135774	0.143765	-0.0956195	0.117624	0.0532252	0.260806	0.0445396	-0.136141	-0.0909007	0.206673	-0.134497	0.315882	0.0548916	-0.159132	0.248199	0.204252	-0.149488	-0.215806	-0.0560318	0.0421942	-0.263645	-0.301229	-0.0586809	-0.0627889	-0.257529	-0.253568	-0.254941	-0.35128	-0.297678	-0.0175526	-0.150654	-0.307752	-0.314236	-0.316319	-0.115915	-0.235978	-0.0776428	-0.256745	-0.268116	-0.0130551	0.182754
		-9.36384	-1.05025	0					-0.131941	0.0774624	-0.0868282	0.0681895	0.025778	0.0372981	-0.0506012	-0.033588	-0.0376145	0.130115	-0.113235	-0.0827455	-0.0190403	-0.0278643	0.0133672	-0.00711262	-0.0186823	-0.00766794	0.0375282	-1.75117e-05	-0.0690309	-0.0766499	-0.0427896	0.0937457	0.0306264	0.0173403	-0.0217471	-0.00572559	-0.0136174	-0.0136513	-0.0188192	0.0369825	-0.0677112	-0.0738365	-0.104539	-0.0798397	-0.0335996	0.0479774	-0.0213591	0.132035	0.000603791
		-10.1364	2.18496	0					-0.10811	0.222347	-0.0721983	0.223318	-0.0810996	0.0802387	-0.100999	-0.0642822	-0.104791	0.0176235	-0.0506367	0.112774	0.00794773	0.0276077	0.195454	0.120014	-0.00580079	-0.00563053	0.0204751	0.110159	0.00468891	-0.0726774	0.0725201	0.0971105	-0.143625	-0.104163	-0.0294734	-0.121333	-0.106736	0.156043	0.0340438	-0.117732	-0.0251137	-0.0704274	0.0996274	-0.0528413	0.108963	0.146958	0.0252945	0.290047	0.122576
		34.3305	4.86672	0					-0.104852	0.164522	-0.00700299	0.156717	-0.0858642	0.0886167	-0.0785438	-0.170053	-0.131628	0.011827	-0.0166514	0.150501	0.0243591	0.0169369	0.286627	0.183149	0.02884	0.0621317	0.08393	0.177806	0.0214437	-0.0174011	0.101056	0.056026	-0.0912224	-0.10454	-0.0992053	-0.139859	-0.0783114	0.144322	0.0552618	-0.108759	-0.0554388	-0.0665399	0.130995	-0.0468426	0.143583	0.0714034	-0.0312382	0.255946	0.140246
		-11.8612	-1.04137	0					0.068389	0.0349688	-0.0948862	0.0723938	-0.204206	0.162393	0.0314245	-0.149207	-0.0796718	-0.0993612	-0.00439273	0.21216	0.0524544	-0.0777262	0.164291	0.115863	-0.00866192	-0.0325198	0.0238531	0.129085	-0.0223366	-0.1084	0.00186532	0.0393494	-0.118492	-0.137243	-0.114893	-0.190332	-0.178541	0.0185656	0.0263211	-0.111438	-0.117942	-0.17201	0.0312344	-0.101392	0.0898349	0.0270063	-0.0294428	0.207242	0.0893894
		43.8255	2.65972	0					0.0187884	0.0502432	0.000375562	0.0551568	-0.0788202	0.164049	-0.062489	-0.183392	-0.152596	-0.0552333	0.00413557	0.235732	0.0636374	-0.0165809	0.268734	0.16569	0.0346114	0.0219867	0.050047	0.139564	0.0107414	-0.105843	0.0912529	0.0281053	-0.0807312	-0.111749	-0.0507723	-0.132568	-0.114019	0.0654626	0.125411	-0.0583601	0.00316032	-0.137953	0.136747	-0.0972754	0.131156	0.0567471	-0.031682	0.201137	0.15847
		28.0271	-0.05932	1					0.0157544	0.0227783	0.0259433	0.00521053	-0.102949	0.0706129	-0.0253243	-0.0820566	-0.0822756	-0.141409	0.0137811	0.17447	0.0376871	-0.0523506	0.221257	0.138761	0.136428	0.142283	0.157146	0.183268	0.108675	0.00921717	0.148346	-0.0239241	-0.0203429	0.00910755	-0.00597872	-0.0493735	-0.0479926	0.0401274	0.111762	0.00960625	0.0715066	-0.0606115	0.193722	0.0166102	0.212996	0.121032	0.126367	0.239209	0.106806
		-15.9437	-3.87966	1					-0.0159446	0.118217	-0.0581724	0.111759	-0.101676	0.1299	-0.0588142	-0.145527	-0.109043	-0.0335097	-0.0500198	0.190736	0.0950878	-0.0384833	0.267347	0.19902	-0.0399077	-0.0102975	0.0264571	0.192221	-0.0388614	-0.146697	0.0515618	-0.00876565	-0.132833	-0.19127	-0.165792	-0.245262	-0.193403	0.0632768	0.0327599	-0.174492	-0.136512	-0.19384	0.0531651	-0.113937	0.0563349	-0.0138053	-0.0618252	0.172643	0.16411
		15.3001	1.71003	0					-0.220238	0.00603094	-0.161828	0.0293802	-0.148692	0.018351	-0.132867	-0.190378	-0.16972	-0.0664155	-0.132498	-0.19794	0.142729	0.0193735	-0.0448834	-0.0406038	-0.00435868	-0.00950711	-0.0627353	0.00409755	-0.0494805	0.0170438	0.012786	0.167134	-0.0479158	-0.0376977	0.0142989	0.0258665	-0.0273881	-0.0237238	0.076514	-0.0423634	0.0137421	0.0368513	0.00432538	-0.113158	0.0313181	0.0425131	-0.0463041	0.056318	-0.0320092
		-16.8791	-0.94321	1					-0.205213	0.0362005	-0.214305	0.0466868	-0.152598	-0.00486261	-0.16149	-0.156544	-0.18391	-0.0524828	-0.200283	-0.18433	0.191672	0.0672311	0.0419375	0.00488425	0.0657349	0.0265826	-0.0134124	0.0875223	0.057136	0.134375	0.0773605	0.237997	0.0591478	0.0707214	0.169034	0.144597	0.065525	0.0213032	0.154655	0.0861466	0.12588	0.125834	0.0452616	-0.137855	0.155194	0.161912	0.0406783	0.158039	0.0101526
		11.589	1.70018	0					0.0899106	0.125967	-0.0323952	0.118603	-0.0691651	0.209619	-0.0176389	-0.185436	-0.126798	0.0566666	-0.0909351	0.342421	0.106521	-0.0851919	0.356986	0.305595	-0.0474705	-0.062946	0.0422685	0.190551	-0.124901	-0.180652	0.0477505	0.0100202	-0.0945976	-0.146547	-0.151316	-0.231453	-0.191984	0.0461215	0.0173692	-0.165786	-0.187231	-0.244894	0.0273053	-0.145515	0.0581008	-0.0444082	-0.131849	0.15541	0.248085
		5.3212	-2.84435	0					0.139109	0.100385	-0.0244523	0.10784	-0.0857497	0.244297	0.0487827	-0.175426	-0.0706287	0.057219	-0.0356683	0.344291	0.0904735	-0.116903	0.295915	0.2379	-0.0902252	-0.0924548	0.000971933	0.158824	-0.165359	-0.25095	0.0365759	-0.0515165	-0.16827	-0.215348	-0.159068	-0.269923	-0.236269	-0.023788	-0.0139779	-0.235275	-0.227407	-0.271002	0.0380094	-0.170953	0.0543639	-0.109469	-0.143154	0.0875025	0.217237
		17.4971	1.49664	1					-0.00101892	0.00753383	-0.142634	0.0627781	-0.189275	0.0868033	-0.0933756	-0.244385	-0.216899	-0.0615771	-0.160265	0.118972	0.0315406	0.0362773	0.0682498	0.0107787	-0.00744557	-0.110685	0.00652809	0.00287485	-0.0698116	-0.0694922	-0.0344989	0.171125	-0.0535585	-0.0398423	-0.0860919	-0.0920261	-0.0535621	0.136224	-0.00941924	-0.0875592	-0.0952415	-0.115251	-0.0479308	-0.164376	-0.0306423	0.0713046	-0.0716279	0.179566	-0.0044502
		22.1144	0.11053	0					0.0173693	0.0755298	-0.0634549	0.0679396	-0.151811	0.110112	-0.0383691	-0.19366	-0.122357	-0.0161374	-0.0899498	0.210934	0.0300511	-0.0439203	0.274049	0.197089	0.0343616	-0.0145552	0.083035	0.10145	-0.0377851	-0.139179	0.0174489	0.0547127	-0.0447683	-0.0514074	-0.0972245	-0.127105	-0.0812747	0.0893055	0.0168944	-0.0783082	-0.0946101	-0.178861	-0.0143363	-0.123714	0.0208998	-0.00116023	-0.0889606	0.143604	0.136187
		13.7449	3.91064	0					-0.0923364	0.132161	-0.126291	0.173453	-0.112217	0.0941501	-0.120008	-0.188788	-0.202973	0.0133666	-0.143494	0.0933257	0.0993618	-0.047878	0.182896	0.157303	-0.0319848	-0.0712171	0.00999065	0.13774	-0.042857	-0.106944	0.0189886	0.109623	-0.154909	-0.153545	-0.071865	-0.167619	-0.189155	-0.0075307	0.0363267	-0.186209	-0.111651	-0.179654	0.0306539	-0.175402	0.0557944	0.0465228	-0.063856	0.208916	0.1407
		-25.5263	-2.02595	0					-0.0848718	-0.0198936	-0.184593	0.0384806	-0.282206	0.00160533	-0.107175	-0.252443	-0.216866	-0.214525	-0.0936468	-0.0842608	0.0803172	0.0851382	0.0679909	0.0147079	0.0177094	-0.0632965	-0.0358674	0.0527421	0.00487891	-0.00174591	0.00359839	0.253673	-0.0852527	-0.0958118	-0.0353573	-0.0843616	-0.0404378	0.164853	0.0589581	-0.111632	-0.0409651	-0.0633555	0.0311097	-0.186431	0.0804958	0.102797	-0.0576753	0.178381	0.0218426
		-24.2495	-3.08683	0					-0.0921719	0.155601	-0.159761	0.155361	-0.173651	0.0239732	-0.159523	-0.250025	-0.24576	-0.0658102	-0.159904	0.0723534	0.0788876	0.0199236	0.162973	0.10758	0.0621038	0.000641474	0.0500788	0.171597	-0.0310218	-0.0866799	0.0276387	0.124749	-0.0834929	-0.108291	-0.0350615	-0.0951647	-0.0913009	0.0401353	0.0330455	-0.116253	-0.0392678	-0.0766386	0.0677352	-0.101624	0.212278	0.15019	0.0396671	0.274061	0.100585
		-11.5878	-2.1042	0					-0.19259	0.0248214	-0.0474765	0.0486624	-0.20445	-0.139672	-0.0356826	-0.0815635	-0.0408185	-0.125869	-0.0499674	-0.189283	-0.0403345	0.141147	0.0285507	-0.0796151	0.162133	0.134976	0.0987277	0.0382309	0.235861	0.223032	0.0839064	0.190639	0.0768171	0.0750443	0.186363	0.163	0.129156	0.174619	0.127663	0.110397	0.251265	0.205241	0.0737253	0.0189141	0.132092	0.27963	0.154976	0.288371	-0.0469363
		-15.9565	-1.29332	0					-0.134803	0.112998	-0.153593	0.131972	-0.139359	0.0650947	-0.122102	-0.257503	-0.220167	-0.0131014	-0.0884786	0.00276969	0.111568	0.0741657	0.105328	0.0358932	-0.0708123	-0.138349	-0.0686566	0.0712728	-0.146526	-0.128692	-0.0128963	0.222015	-0.216552	-0.220449	-0.166688	-0.22866	-0.1409	0.138723	-0.00798057	-0.230483	-0.165647	-0.156576	-0.0130377	-0.240161	0.0661927	0.0152513	-0.108643	0.190258	0.0364827
		-3.34947	-2.28258	0					-0.0880774	0.0508609	-0.0371532	0.0561143	-0.149731	0.03598	-0.113279	-0.191778	-0.161939	-0.0937118	-0.0111906	0.195825	0.082924	0.139471	0.27431	0.143831	0.11885	0.0985784	0.12565	0.10925	0.109698	0.0370532	0.113484	0.156587	0.0476749	0.0475371	0.0069916	-0.0034215	0.0524614	0.316342	0.0913512	0.0252028	0.0498612	-0.00802632	0.100728	-0.00783711	0.0955167	0.180903	0.0362915	0.338109	0.0918975
		6.58262	-0.05048	0					-0.092914	-0.0609629	-0.16161	0.0207717	-0.325573	0.0183347	-0.105178	-0.260804	-0.226311	-0.239246	-0.0992675	0.0128451	0.0583859	0.196004	0.101506	0.0611792	0.124685	0.0227325	0.0328271	0.0354766	0.0865755	0.0658972	0.0453267	0.256946	0.0322322	0.0520119	0.0663363	0.0556109	0.116171	0.289268	0.112373	0.0311954	0.0640912	0.00403331	0.0354649	-0.103847	0.0511422	0.20653	0.0342348	0.297018	0.00833339
		27.7717	1.38662	1					-0.0602544	0.102183	-0.057913	0.149675	-0.0949866	0.126971	-0.170895	-0.193382	-0.238378	0.00613737	-0.0866142	0.190309	0.0860236	0.00927355	0.194276	0.125986	-0.0213147	-0.0544203	0.0346703	0.155927	-0.0676104	-0.172274	0.0387395	0.17851	-0.156832	-0.145849	-0.115491	-0.175226	-0.172592	0.0541373	0.026427	-0.181719	-0.130315	-0.191466	0.0766456	-0.166946	0.14061	0.01562	-0.0517625	0.257599	0.104316
		8.58329	-0.25171	0					-0.0993626	0.133534	-0.125028	0.179736	-0.0579991	0.104226	-0.194622	-0.157995	-0.224269	0.0364345	-0.164122	0.108124	0.105772	-0.030515	0.129142	0.104362	0.0217283	0.00470295	0.0391233	0.0880802	0.0474539	-0.0691083	0.0818721	0.0725257	-0.0654122	-0.0752198	0.0050557	-0.0641449	-0.101655	-0.0210611	0.107899	-0.0666053	0.0505886	-0.0669566	0.0676634	-0.081671	0.0689041	0.097585	0.0109183	0.224999	0.0608881
		-8.21981	0.10548	0					0.0365326	0.085823	-0.0712238	0.138789	-0.0874493	0.129294	-0.0889347	-0.207003	-0.198174	0.00328325	-0.141682	0.239277	0.0024571	-0.0793882	0.212469	0.164848	-0.0252795	-0.10162	0.027188	0.0868702	-0.112781	-0.185879	-0.0303251	0.0923121	-0.087433	-0.137049	-0.128077	-0.166454	-0.139354	0.0559269	0.00279319	-0.124542	-0.14866	-0.249163	-0.0265719	-0.189799	0.0416663	-0.0521348	-0.138136	0.171218	0.135585
		8.54869	-1.0355	0					0.117767	-0.0230125	-0.0686148	0.0222938	-0.105419	0.222466	-0.0620829	-0.209723	-0.179464	-0.0266693	-0.122456	0.287517	0.0640177	-0.100689	0.255139	0.201148	-0.0254302	-0.0788958	0.00946948	0.127128	-0.0599383	-0.175025	0.0137329	-0.00454303	-0.0993519	-0.179278	-0.0966431	-0.18389	-0.155818	0.0106349	0.00456544	-0.136192	-0.0902202	-0.183848	0.0437938	-0.147246	0.121487	-0.0491304	-0.114012	0.174574	0.174907
		-6.11606	3.60089	0					-0.044319	0.141352	-0.108697	0.17482	-0.114447	0.143164	-0.164901	-0.16386	-0.225062	0.0125659	-0.152438	0.185147	0.128832	-0.019148	0.177345	0.133832	0.0316481	0.0128972	0.0540895	0.197618	0.0613671	-0.0671748	0.106373	0.10087	-0.109987	-0.131529	-0.00640543	-0.112843	-0.117535	0.0605882	0.1116	-0.125091	-0.00127508	-0.074375	0.141341	-0.0832794	0.166194	0.0945161	0.000971382	0.238033	0.132489
		20.5905	1.35664	0					-0.105724	-0.00612996	-0.191193	0.0460912	-0.223727	0.0254045	-0.165556	-0.230967	-0.262585	-0.134608	-0.145161	-0.00844984	0.124637	0.111498	0.0991795	0.062636	0.0288197	-0.0759438	-0.055486	0.0268637	-0.0142339	0.00828332	0.0242621	0.257381	-0.0954275	-0.0934825	-0.017691	-0.0600712	0.00623326	0.208931	0.0186617	-0.0887209	-0.0421432	-0.0132369	-0.000341406	-0.172979	0.0564723	0.14045	-0.0422556	0.233848	0.0320829
		-6.15605	-1.99707	0					-0.042334	0.133871	-0.0902435	0.119307	-0.0654376	0.0710603	-0.0990749	-0.162042	-0.150596	0.0551768	-0.0718823	0.0953571	0.036479	-0.0662567	0.139796	0.0722269	-0.140331	-0.193867	-0.101882	0.0303446	-0.215171	-0.21494	-0.0254238	0.0924047	-0.242624	-0.225583	-0.193661	-0.255313	-0.204984	0.0335006	-0.0788789	-0.251956	-0.24093	-0.18815	-0.0754434	-0.231191	-0.00377936	-0.0955877	-0.167383	0.121095	0.0637609
		-19.9372	0.57906	1					0.0211038	-0.0799352	-0.110091	0.00662859	-0.200693	0.0468367	-0.104021	-0.206987	-0.201209	-0.135351	-0.094518	0.0423807	0.0717913	0.0720077	0.139053	0.0462319	0.114579	0.00967401	0.047893	0.0834579	0.112653	0.085259	0.0829733	0.174419	0.0575605	0.00433699	0.0691128	0.0330713	0.0545755	0.185717	0.109688	0.0161486	0.0613883	0.0288436	0.0777359	-0.0900994	0.120458	0.135114	0.0104261	0.187193	0.0531639
		21.4322	4.25993	0					-0.161919	0.0716591	-0.186761	0.119803	-0.120424	0.0395088	-0.163923	-0.14697	-0.206763	-0.024004	-0.186367	-0.0832487	0.156244	0.0365533	0.0625416	0.0159286	0.056382	0.00115885	-0.0214083	0.0529365	0.00346806	0.0471049	0.00876164	0.199759	0.0100817	0.0216345	0.113299	0.0665414	0.0160736	-0.0324991	0.100238	0.0294725	0.0518361	0.0695649	0.0105279	-0.146479	0.0982691	0.159401	0.0346702	0.187167	0.0105017
		3.71573	0.1308	0					0.15506	0.0675811	-0.00745857	0.107254	-0.0856534	0.197008	-0.063842	-0.150686	-0.144047	0.0571033	-0.062937	0.374992	0.0830137	-0.113807	0.285624	0.239	-0.0738844	-0.103903	-0.00664544	0.164211	-0.0882582	-0.205084	0.0598978	-0.0757511	-0.105454	-0.17439	-0.114249	-0.22878	-0.204488	0.0068263	0.00474765	-0.170338	-0.151742	-0.221218	0.0748804	-0.122395	0.0623202	-0.111097	-0.140812	0.107324	0.216718
		53.9449	4.25083	0					0.0743369	0.0223993	-0.0322984	0.0726648	-0.0354578	0.12935	-0.109884	-0.150323	-0.154975	0.0123522	-0.0399635	0.30188	0.103425	-0.015067	0.318416	0.237982	0.0534882	0.0372236	0.0823389	0.207907	0.0260709	-0.1179	0.0879542	-0.00206161	0.00787561	-0.0842689	-0.0304278	-0.115067	-0.0860476	0.0529315	0.101724	-0.0854149	-0.0326535	-0.142495	0.124769	0.0139146	0.142356	0.060408	0.0105198	0.202414	0.158123
		19.7044	-1.12227	1					-0.0589892	-0.0641913	-0.112995	-0.00647156	-0.279106	-0.013703	-0.0968286	-0.167994	-0.169485	-0.224911	-0.0596158	-0.0559499	0.0636509	0.153049	0.000842076	-0.0814051	0.0708157	-0.0139454	-0.0269189	-0.0222304	0.0552984	0.0556126	0.0526098	0.219956	0.0591665	0.0683568	0.0727858	0.104371	0.145977	0.288699	0.0841133	0.0954957	0.0837971	0.0360104	0.0242173	-0.0686029	0.0152262	0.188563	0.0197332	0.225053	-0.0870057
		20.0784	1.84551	0					-0.1436	-0.0860416	-0.066686	-0.0581399	-0.196924	-0.079084	-0.0694067	-0.0343415	-0.0864303	-0.184282	-0.077078	-0.228737	0.0817515	0.0599376	-0.0142157	-0.0148419	0.166484	0.112785	0.00363209	0.0166816	0.229264	0.277982	0.132604	0.0941137	0.203677	0.21273	0.298694	0.28962	0.220384	-0.00410686	0.193319	0.249906	0.317257	0.291009	0.152455	0.0598471	0.123556	0.236992	0.196206	0.0785121	-0.0339689
		9.74991	-1.01879	1					0.0137935	0.0740447	-0.0558455	0.12462	-0.168101	0.0901427	-0.0726962	-0.104015	-0.129697	-0.0403889	-0.0761766	0.110922	0.0712381	0.0141868	0.123592	0.055245	0.00029847	-0.0247451	0.0692116	0.119291	0.0286546	-0.0255482	0.0209735	0.125	0.0180122	-0.0142475	0.0122617	0.00160004	-0.0227851	0.056753	0.0731489	0.0241748	-0.0280426	-0.0417288	0.0534418	-0.0842605	0.125603	0.088946	-0.0154092	0.257921	0.042454
		1.42593	1.25097	0					-0.0915364	0.0989422	-0.092778	0.15963	-0.0510608	0.0675279	-0.17356	-0.15231	-0.225547	0.0669546	-0.153895	0.149854	0.0966993	0.0125493	0.22526	0.137754	0.0619592	0.00566871	0.0829401	0.192352	0.0256052	-0.0695605	0.0794834	0.164249	0.0104351	-0.0485348	-0.0205319	-0.0856955	-0.0558643	0.122705	0.0556625	-0.0402627	-0.0461907	-0.088948	0.090374	-0.051917	0.133073	0.105184	0.00883254	0.314676	0.0912086
		9.7936	3.09291	0					-0.0799419	0.105332	-0.0664804	0.11984	-0.00977229	0.0470531	-0.0586128	-0.0170496	-0.0700984	0.124749	-0.158626	-0.0651419	-0.0806403	-0.0258097	0.00681205	-0.017598	0.0364875	0.00265697	0.0299033	-0.0356555	-0.0290315	0.00159048	-0.0794988	0.0577743	0.12838	0.0866412	0.105688	0.104303	0.0716131	-0.0125117	-0.03359	0.126348	0.0238683	0.00555285	-0.136183	-0.0475498	-0.0363799	0.0982651	0.0209794	0.149825	-0.00758254
		-3.29716	-0.76199	0					0.201603	0.0911551	-0.0404399	0.109134	0.0992599	0.266191	0.0167361	-0.0678707	-0.0935087	0.197544	-0.112609	0.332403	0.019777	-0.228176	0.240177	0.223701	-0.153985	-0.214593	-0.0769308	0.036068	-0.275096	-0.306773	-0.0521747	-0.127745	-0.191629	-0.236686	-0.245512	-0.300054	-0.241059	-0.0820889	-0.144041	-0.252611	-0.309636	-0.322695	-0.0860059	-0.183053	-0.0587156	-0.233278	-0.238477	-0.00913743	0.179638
		-20.9545	-3.09199	0					0.0764055	0.10847	-0.00482682	0.160482	0.0397509	0.119649	-0.0752199	-0.0715595	-0.143389	0.0552789	-0.0870243	0.363277	0.0116143	-0.0431939	0.300341	0.206716	0.0852021	0.053062	0.118019	0.190176	0.0826039	-0.034072	0.140333	0.0522001	0.0288932	-0.0437457	0.0104764	-0.0619196	-0.0521193	0.082563	0.0827855	-0.0354578	0.00166389	-0.0908543	0.138444	-0.0094501	0.121613	0.0939261	-0.0136541	0.263864	0.155383
		8.20657	3.02196	0					0.0877083	0.118056	0.0897198	0.0751176	-0.0331882	0.10831	-0.0296933	-0.0899172	-0.0733613	0.00619175	0.0508433	0.310225	-0.00393235	-0.0404131	0.33344	0.229373	0.0365666	0.0185468	0.0634365	0.163767	0.0303103	-0.0563881	0.130321	-0.0225557	-0.0476008	-0.0406156	-0.0664816	-0.0856543	-0.0508636	0.127257	0.0477059	-0.0637334	-0.0489827	-0.0850687	0.136972	-0.00730344	0.127226	0.0703583	-0.0299319	0.204312	0.200554
		11.0648	-0.30378	1					-0.0169328	0.0853579	-0.0575119	0.138053	-0.0891945	0.0861756	-0.108855	-0.130521	-0.165411	-0.0266903	-0.0774459	0.269699	0.0918637	-0.00313657	0.247216	0.171665	0.0858384	0.0652062	0.073702	0.181369	0.11831	-0.000816226	0.116946	0.102233	-0.0406974	-0.0878472	0.0316253	-0.0861727	-0.0958612	0.0945802	0.113715	-0.0796089	0.0311754	-0.0510339	0.149607	-0.0467115	0.165156	0.191107	0.0277564	0.32163	0.125127
		-19.0854	0.72563	1					0.0784796	0.179781	-0.0414377	0.172561	0.139345	0.21581	-0.0373664	-0.056474	-0.117936	0.183639	-0.112215	0.306246	-0.0410647	-0.239077	0.203151	0.172408	-0.219724	-0.247368	-0.0680299	-0.000192061	-0.289902	-0.311844	-0.0123102	-0.122438	-0.171742	-0.216248	-0.233783	-0.289046	-0.227869	-0.0363129	-0.143247	-0.227814	-0.301031	-0.328982	-0.0684126	-0.220015	-0.0799134	-0.23224	-0.262533	0.00297919	0.142514
		20.084	3.86995	0					0.16627	0.157937	-0.0542623	0.173302	0.035724	0.269952	0.00253243	-0.148024	-0.14928	0.126116	-0.106461	0.389927	0.0642591	-0.152822	0.321191	0.242283	-0.0939768	-0.157517	-0.00708154	0.117331	-0.207993	-0.268103	-0.00199856	-0.0902144	-0.134019	-0.195336	-0.215663	-0.268797	-0.176249	0.0122485	-0.0603231	-0.214934	-0.259657	-0.270754	0.0157088	-0.13525	0.0110926	-0.137617	-0.165132	0.0970688	0.223397
		-12.4655	-2.87742	1					0.0403017	0.146546	-0.0651932	0.185082	-0.0102319	0.208549	-0.0586006	-0.0857093	-0.126761	0.0806488	-0.0818615	0.248779	0.131096	-0.0357074	0.244582	0.224077	-0.0781664	-0.125981	-0.0358951	0.173153	-0.110184	-0.181035	0.0848632	0.104043	-0.13897	-0.170296	-0.128373	-0.208999	-0.16437	0.0586135	0.00557814	-0.192978	-0.174488	-0.173135	0.0673219	-0.180116	0.0730129	-0.0302394	-0.116095	0.213531	0.162931
		-2.03899	0.20903	0					-0.00478508	0.166822	0.0344913	0.135626	-0.0288124	0.0962885	-0.0664918	-0.0136221	-0.120901	0.0987211	-0.0164344	0.303438	0.104719	-0.0161585	0.331848	0.216139	-0.0392293	-0.0196144	0.0291158	0.153663	0.00329045	-0.0842188	0.164689	0.0205047	-0.0583797	-0.0861195	-0.0941767	-0.157915	-0.0726017	0.166672	0.0668426	-0.128984	-0.0695285	-0.112574	0.162229	-0.0375384	0.124847	0.0475025	-0.0509395	0.249755	0.16941
		-0.42038	-1.73893	0					-0.028942	0.209303	-0.0876281	0.142532	0.0886032	0.0534141	0.00580802	0.00234099	-0.0550173	0.218239	-0.0791694	0.0401856	-0.0912957	-0.0178582	0.0123219	-0.00799384	-0.0676433	-0.0871286	-0.0287892	-0.076607	-0.165458	-0.0662026	-0.0934681	0.0263244	0.00799545	0.0188489	-0.0519787	-0.00639175	-0.00997159	0.0354622	-0.0776432	0.0221566	-0.0957137	-0.0674385	-0.1414	-0.0750171	-0.0559093	0.0154955	-0.0391316	0.0778466	0.0435443
		-21.1869	1.19664	0					-0.0860811	-0.11386	0.0398804	-0.10304	-0.0280824	-0.117922	0.0190084	0.0705998	0.071913	-0.0528956	-0.0644846	-0.246008	-0.0221492	-0.0659929	-0.184222	-0.161621	0.0551499	0.0806099	0.0620469	-0.161348	0.11595	0.15826	0.0362117	-0.00921805	0.222554	0.207315	0.265067	0.289961	0.144499	-0.0844847	0.136509	0.283616	0.274787	0.184938	-0.0616188	0.0337338	-0.0822322	0.0436843	0.0295817	-0.0504327	-0.204726
		-9.2511	-1.08082	1					-0.145976	0.115975	-0.0170959	0.105845	-0.0491208	-0.121731	-0.0239324	0.0599972	0.0161656	-0.0124342	-0.0429363	-0.223992	-0.0825491	0.0576395	-0.0236104	-0.0618284	0.213523	0.193648	0.135859	0.0461975	0.204228	0.164241	0.0716641	0.0237752	0.152976	0.133254	0.16306	0.171574	0.131694	0.0356188	0.157676	0.180859	0.25026	0.152945	0.0759981	0.111273	0.0774053	0.184774	0.184108	0.161268	-0.0355009
		7.42084	0.87768	0					-0.141799	0.127638	-0.116809	0.136995	-0.222685	-0.00277688	-0.151323	-0.17936	-0.142019	-0.15312	-0.0795128	0.0342749	0.0663635	0.0776563	0.150212	0.0725146	0.0682697	0.0469467	0.0196241	0.150611	0.131598	0.0343537	0.108767	0.194774	-0.0835966	-0.0637624	0.0126337	-0.0422739	-0.0176106	0.162189	0.111369	-0.0730876	0.0925369	0.0229587	0.152888	-0.0657002	0.197308	0.194148	0.0726718	0.266512	0.110225
		-22.2334	-2.52504	0					-0.0659402	-0.00622554	-0.0998654	0.0168222	-0.365849	-0.0574033	-0.126765	-0.217824	-0.166217	-0.323232	-0.0727519	-0.026642	0.0504045	0.105985	0.0762553	0.0256937	0.170536	0.0948139	0.00283922	0.0657458	0.240792	0.186696	0.115657	0.154514	0.055054	0.0745326	0.178636	0.146934	0.125362	0.195182	0.176174	0.0873513	0.267171	0.176896	0.145481	-0.0297219	0.169697	0.257138	0.123401	0.231795	0.0258246
		5.84741	1.87666	0					-0.129035	0.0691254	0.0173674	0.0680987	-0.0602886	-0.0972437	-0.0372358	0.0836518	-0.00268267	-0.0584239	-0.016163	-0.182917	-0.0411489	-0.00509514	-0.0104382	-0.0724374	0.192597	0.133363	0.0773882	-0.0162841	0.166645	0.153837	0.0498567	0.00958758	0.16527	0.147762	0.210864	0.20836	0.144264	-0.0305856	0.0959454	0.194006	0.266188	0.17111	0.0172447	0.0980121	0.0365704	0.172003	0.16	0.124725	-0.0765149
		-12.4818	0.13437	0					0.0240046	0.161039	0.0568281	0.126752	0.0229259	-0.133752	0.043668	0.0903212	0.0580714	-0.0276243	0.148694	0.142282	-0.145436	-0.150118	0.117041	0.0238316	-0.0198318	-0.0187377	0.00922562	-0.0632583	-0.0818538	-0.116854	-0.00742382	-0.177714	-0.0949854	-0.0655916	-0.0335676	-0.0629117	-0.0929627	-0.0478691	-0.0792496	-0.0731667	-0.0119303	-0.146957	-0.0407866	-0.0567862	-0.0806591	-0.060692	-0.0169908	-0.0856076	-0.0454618
		-0.03789	0.13998	1					0.00552006	0.213555	0.0838588	0.165275	-0.0569137	-0.124023	0.0180086	0.00847226	0.0745463	-0.0939915	0.116541	0.0427269	-0.151259	-0.143035	0.0966984	0.0463759	0.0195186	0.0187559	0.037595	-0.0630489	-0.010565	-0.0540402	-0.00280723	-0.100882	-0.0532518	-0.0161766	0.0315866	-0.00685171	-0.0823254	-0.0583996	-0.03407	-0.0241389	0.0602133	-0.0313964	0.0109877	0.0157888	0.00421816	0.0189178	0.0830009	0.000887476	0.00298195
		13.7202	1.21585	0					0.0454751	0.165781	0.113786	0.109789	0.00444696	-0.118911	0.046487	0.0307806	0.04393	-0.0602083	0.170673	0.175316	-0.126212	-0.152168	0.084743	0.035239	-0.0244479	-0.0744052	-0.00535961	-0.133783	-0.0876174	-0.110545	-0.0310146	-0.162191	-0.122645	-0.07648	-0.0275084	-0.0595512	-0.100508	-0.0674601	-0.0819544	-0.0840179	-0.00321883	-0.0657983	-0.0216324	0.0187592	-0.0895276	-0.0541607	0.0268084	-0.0489739	-0.0486225
		30.0699	-2.76009	0					0.222895	0.0232449	0.174029	-0.0295106	0.223633	0.121553	0.227527	0.226805	0.188889	0.145633	0.255877	0.300824	-0.128896	-0.218226	-0.0031756	0.00855269	-0.239297	-0.285315	-0.185124	-0.184157	-0.330742	-0.292769	-0.152903	-0.319491	-0.200401	-0.190501	-0.257872	-0.262995	-0.201129	-0.164331	-0.262128	-0.199956	-0.270916	-0.26656	-0.149536	-0.103056	-0.246106	-0.322546	-0.182713	-0.338402	-0.090767
		41.3353	3.89045	1					0.159381	-0.106089	0.0735542	-0.120871	0.217436	0.151363	0.10905	0.146418	0.108948	0.0539715	0.169078	0.134197	0.0906251	-0.220533	-0.0218654	0.0362186	-0.251687	-0.295477	-0.208771	-0.178685	-0.353317	-0.297396	-0.152603	-0.250229	-0.210319	-0.216348	-0.280988	-0.301972	-0.259709	-0.25266	-0.23131	-0.222466	-0.309708	-0.284619	-0.166918	-0.202739	-0.281401	-0.375701	-0.242303	-0.423379	-0.115495
		-17.6786	-1.96381	0					0.239184	0.0656504	0.169872	0.00721673	0.153283	0.0602885	0.179849	0.174441	0.116956	0.0506686	0.245385	0.367515	-0.0586023	-0.218207	0.109357	0.0861448	-0.153704	-0.185681	-0.123665	-0.143511	-0.239676	-0.256443	-0.0543783	-0.290904	-0.214626	-0.133833	-0.150653	-0.181154	-0.153082	-0.0816526	-0.128497	-0.151798	-0.187395	-0.230823	-0.028234	-0.0674774	-0.125433	-0.240748	-0.117321	-0.290091	-0.0471858
		-16.6626	-1.80107	0					0.236053	0.31951	0.138621	0.220856	0.149868	-0.0627659	0.264772	0.280535	0.237187	0.0727743	0.33898	0.342581	-0.254282	-0.198728	0.0908566	0.0523095	-0.145906	-0.176795	-0.0549946	-0.163842	-0.211879	-0.214651	-0.0583599	-0.334344	-0.122606	-0.0887384	-0.162562	-0.155302	-0.0878887	-0.0904303	-0.207695	-0.0941715	-0.16483	-0.210483	-0.0682582	-0.00942568	-0.190846	-0.232322	-0.0635257	-0.239834	-0.0919416
		27.9432	5.1035	1					0.148875	0.243204	0.0726179	0.159073	0.0398294	-0.0510455	0.265286	0.09518	0.172739	-0.019735	0.209004	-0.0373638	-0.0528312	-0.0958833	0.0115462	0.044908	-0.0813403	-0.0466308	-0.0484502	-0.0601736	-0.0789398	-0.0781456	-0.00777991	-0.212273	0.0406877	-0.0498243	-0.0863978	-0.0887361	-0.0370343	-0.0829929	-0.101481	0.0117375	-0.0993593	-0.0968485	-0.0139609	0.00224414	-0.118086	-0.192703	-0.0114302	-0.266366	0.00525037
		7.4786	-2.02879	1					0.194243	0.136758	0.0624946	0.0624031	-0.0263953	-0.00217852	0.104672	0.0578193	0.0248506	-0.078742	0.218198	0.298045	0.0203587	-0.186743	0.186818	0.167162	-0.127934	-0.164717	-0.0786553	-0.0401184	-0.143317	-0.181237	0.0488078	-0.199656	-0.12535	-0.0964221	-0.125759	-0.133974	-0.0984506	-0.0587339	-0.0797138	-0.101919	-0.139645	-0.20626	0.0271523	-0.0816687	-0.0912268	-0.212416	-0.114867	-0.230723	-0.00380579
		19.7959	3.56733	1					0.134862	-0.0164827	0.0686842	-0.0588305	-0.0448756	-0.0120766	0.137922	0.0035793	0.0691783	-0.0811618	0.1482	0.0217813	0.0969309	-0.112211	0.0766238	0.169765	-0.0591223	-0.101612	-0.0930048	0.0763329	-0.0889447	-0.0866384	0.0217099	-0.125781	-0.0294504	-0.118722	-0.139496	-0.170496	-0.0998361	-0.122856	-0.114744	-0.0792232	-0.137496	-0.0956072	0.00882914	-0.0520943	-0.0438638	-0.22732	-0.0606085	-0.316864	0.0357253
		-21.6261	-2.51842	1					-0.166376	-0.0570112	0.101648	-0.0454908	-0.0124613	-0.174466	0.0664237	0.174192	0.17166	-0.0138672	0.0502018	-0.375859	0.0180086	0.0103956	-0.133844	-0.112109	0.0416102	0.120228	-0.00483828	-0.156274	0.0775576	0.200868	0.0166061	-0.139366	0.0947024	0.179784	0.206287	0.258987	0.103384	-0.20049	0.101742	0.166023	0.200182	0.179605	-0.0230662	-0.0108917	-0.135945	-0.0540358	0.0331712	-0.286857	-0.112537
		-32.8339	0.05216	0					-0.0524665	-0.181362	0.0852373	-0.171526	-0.0102419	-0.0900449	0.135155	0.225371	0.226298	-0.0688142	0.0828227	-0.395238	0.0759759	-0.00975303	-0.147324	-0.0590017	0.00158591	0.0758307	-0.0719729	-0.0251799	0.111698	0.268601	0.0536823	-0.104037	0.23185	0.216991	0.195352	0.218899	0.194457	-0.135834	0.10643	0.225727	0.197868	0.221394	0.0641108	0.0270218	-0.045135	-0.0856389	0.0378281	-0.347072	-0.0744409
		24.4354	3.25766	0					-0.181094	-0.0640814	-0.0370749	-0.051591	-0.0396556	-0.117627	0.0093529	0.0704707	0.0997767	0.036387	-0.0999687	-0.402962	0.083432	0.0271424	-0.126008	-0.0384487	-0.00342112	0.0705249	-0.0500984	-0.0585896	0.0062374	0.12064	0.0164248	-0.0428072	0.107303	0.141071	0.167657	0.244143	0.127405	-0.172342	0.0996243	0.130995	0.122498	0.0979935	-0.0104812	-0.0701789	-0.0798777	-0.122998	-0.0450629	-0.33001	-0.0516506
		-7.07006	3.72314	0					-0.0470152	0.157967	0.0966659	0.116275	0.0415516	-0.0813007	0.0902426	0.119219	0.122974	-0.0456033	0.15703	-0.0514343	-0.164606	-0.129452	0.0076876	0.0489808	-0.034949	-0.00883764	-0.0271648	-0.098021	-0.0873926	-0.0314786	-0.0613289	-0.215259	-0.0290611	-0.0332015	-0.0161802	-0.0180689	-0.0387604	-0.169041	-0.103699	0.0175736	-0.0419885	-0.0144463	-0.093682	-0.0100941	-0.110098	-0.185835	-0.0210039	-0.283235	-0.0472885
		-24.335	-3.87925	1					0.052069	-0.161339	0.075916	-0.157983	0.0128957	-0.0515943	0.132168	0.117327	0.150719	-0.0241099	0.100863	-0.176972	0.0431811	-0.0483983	0.0176146	0.131219	0.049663	0.047412	0.00673562	0.121785	-0.0210501	0.0191811	0.0146067	-0.168188	0.0190137	-0.0685308	-0.0967104	-0.0980921	-0.0381288	-0.169306	-0.0636952	-0.0401525	-0.07695	-0.0223204	0.0538501	0.00454889	0.00397799	-0.20872	-0.0549374	-0.351187	0.0272738
		-23.1586	-3.36594	1					-0.183259	-0.0307808	0.0516824	-0.046571	-0.0760051	-0.188316	-0.0413743	0.0557704	0.0735545	-0.0753761	-0.0127656	-0.359737	-0.018923	0.0229332	-0.0539526	-0.0313556	0.108142	0.175157	0.0128556	-0.0432052	0.135392	0.194481	0.062682	-0.123003	0.113065	0.106056	0.185523	0.203213	0.0967952	-0.0992774	0.114076	0.183062	0.213071	0.174533	0.0470196	0.0192686	-0.0309087	-0.000731242	0.0736006	-0.207163	-0.108066
		8.34987	2.39243	1					-0.124686	-0.131887	0.0535809	-0.134101	-0.0335802	-0.119296	0.0625243	0.162066	0.170225	-0.0421151	0.0570714	-0.342267	0.0379832	-0.0316585	-0.185527	-0.0674371	-0.000548734	0.113278	-0.0482555	-0.0392822	0.0822155	0.192065	0.0401266	-0.179748	0.112165	0.123779	0.138281	0.173002	0.114165	-0.171375	0.0723689	0.163338	0.148026	0.179065	0.0593401	0.0826347	-0.0374854	-0.0815966	0.0577865	-0.354451	-0.0764556
		-5.83043	0.19919	0					-0.102499	-0.0961008	0.00012745	-0.0685562	-0.0770237	-0.0638448	0.043842	0.11733	0.105715	-0.0433032	-0.0387173	-0.296932	0.045586	-0.0485904	-0.167708	-0.0612241	-0.0042787	0.0564467	-0.0690888	-0.0808419	0.102885	0.24627	0.0516815	-0.149142	0.0962458	0.141064	0.173918	0.220488	0.129056	-0.156635	0.119999	0.171311	0.178804	0.238117	0.0791798	0.0635998	-0.0152811	0.00198539	0.0862419	-0.262023	-0.0505738
		-7.05698	0.095	1					-0.205659	0.0270955	0.0405437	-0.000308156	-0.0914446	-0.19728	-0.0419367	0.00889035	0.0435208	-0.138646	0.0465696	-0.2927	-0.0205099	0.0179161	-0.064989	-0.0342962	0.0450638	0.09904	-0.00923183	-0.0231011	0.0916473	0.135166	0.0638343	-0.0991797	0.0795918	0.069317	0.137454	0.145425	0.0626168	-0.0635054	0.101972	0.138984	0.185595	0.14377	0.0675271	0.0171786	0.00618498	-0.010551	0.0696964	-0.175698	-0.0938569
		-2.22376	-2.91732	1					-0.168395	-0.0653686	0.0669781	-0.0731004	-0.0768583	-0.18313	0.0206809	0.109538	0.123468	-0.106277	0.0309764	-0.384913	0.00353116	0.0219095	-0.124564	-0.0567268	0.0800567	0.141307	-0.00154497	-0.0587313	0.132657	0.226418	0.0701401	-0.124166	0.138991	0.16631	0.205858	0.24551	0.131367	-0.114215	0.147956	0.206898	0.230402	0.216639	0.0828118	0.0659848	-0.0152554	0.00581446	0.100442	-0.24371	-0.0836406
		-3.37384	-0.91031	1					0.0462851	-0.235813	0.0754621	-0.251317	0.0238583	-0.042331	0.162119	0.14015	0.169037	-0.067992	0.0910444	-0.235108	0.0911206	-0.0574938	-0.115867	0.0404242	-0.0373021	-7.95003e-05	-0.0890006	0.0541191	-0.0238198	0.0858329	0.000240014	-0.160936	0.0678226	0.0167407	-0.0196721	0.00550605	0.0475055	-0.159595	-0.000361891	0.0453199	-0.0165877	0.0786267	0.1058	0.0939578	0.0541758	-0.132245	0.0322517	-0.350984	0.00060091
		12.4194	-1.02489	0					-0.106484	-0.182491	0.130452	-0.162238	0.0120894	-0.142573	0.131405	0.258349	0.231955	-0.0242123	0.127193	-0.353621	0.0532909	-0.0121112	-0.233691	-0.126733	-0.0499327	0.0276598	-0.103667	-0.135317	0.0630823	0.25248	-0.00331876	-0.166868	0.127105	0.156768	0.143727	0.219944	0.162849	-0.156506	0.0679421	0.196419	0.15767	0.266037	0.0743547	0.0922227	-0.0439261	-0.04812	0.0747009	-0.361144	-0.136026
		-4.51461	-3.74714	0					-0.0835843	-0.110003	0.0351254	-0.0925972	0.0366568	-0.07989	0.0848478	0.163157	0.155844	-0.00492494	0.016634	-0.297726	0.116854	0.0199613	-0.19187	-0.105861	-0.0810067	0.0164462	-0.0940457	-0.150178	-0.0103176	0.165009	0.0279784	-0.0969366	0.125545	0.189502	0.176974	0.252642	0.176011	-0.163432	0.104843	0.185849	0.103641	0.163137	-0.00798658	-0.0182733	-0.148896	-0.151766	-0.0626352	-0.367043	-0.124432
		0.2246	0.45467	1					-0.174011	-0.00309215	0.060343	-0.00490118	-0.00534476	-0.164618	0.0587025	0.163194	0.155979	-0.00908029	0.0357241	-0.349761	0.0236336	0.0159794	-0.15622	-0.0851547	0.00218717	0.102797	-0.0421556	-0.118188	0.0482196	0.177624	0.0188904	-0.13294	0.0620271	0.141032	0.169389	0.216953	0.111885	-0.164058	0.0904587	0.162405	0.183438	0.186935	0.0347315	0.0283436	-0.0679047	-0.0304429	0.0771381	-0.290964	-0.0954037
		13.8105	4.92668	1					0.0568723	0.280981	0.0729127	0.218983	0.00919521	-0.115294	0.119091	0.0906211	0.102158	-0.0840464	0.211444	0.211616	-0.162982	-0.185219	0.127851	0.100995	-0.0474084	-0.0702851	-0.00323806	-0.105955	-0.123385	-0.143753	-0.0424093	-0.229229	-0.115808	-0.104045	-0.085037	-0.0950432	-0.116613	-0.0822804	-0.120391	-0.0940019	-0.068746	-0.138688	-0.0160954	-0.0285565	-0.10414	-0.130151	-0.0201191	-0.168064	-0.0211113
		2.796	1.29913	0					0.0776881	-0.162453	0.0554717	-0.166754	-0.0165011	0.00780451	0.119366	0.00380765	0.104309	-0.15184	0.146788	-0.104246	0.090481	-0.0820193	-0.0158253	0.0998082	-0.0627841	-0.0443174	-0.0692579	0.0585814	-0.0409859	0.00310756	0.00419731	-0.125093	0.0077092	-0.0826887	-0.111674	-0.135185	-0.0479773	-0.124667	-0.0532149	-0.0469157	-0.124193	-0.0130449	0.0495016	0.0117981	-0.01072	-0.219747	-0.0549257	-0.348489	0.0328757
		14.0837	1.89719	0					0.139031	0.259068	0.128784	0.199701	0.106445	-0.0434517	0.210597	0.144351	0.16099	-0.033525	0.323974	0.259565	-0.201391	-0.201885	0.145398	0.0784365	-0.0924299	-0.0821159	0.0253129	-0.144783	-0.178017	-0.176181	-0.0640359	-0.30117	-0.127844	-0.0734083	-0.109598	-0.0998371	-0.0856957	-0.111229	-0.154514	-0.0798767	-0.12737	-0.16883	-0.0690638	-0.0117224	-0.1593	-0.218323	-0.0731658	-0.212993	-0.0469434
		11.1495	-1.64907	0					0.132516	0.148236	0.0690681	0.100518	0.0377112	0.0128908	0.196582	0.0929451	0.121095	-0.0583519	0.24831	0.0513244	-0.0544219	-0.0703758	0.0376504	0.0552723	-0.15041	-0.112541	-0.0691044	-0.148044	-0.171972	-0.0935621	-0.0488699	-0.216677	0.0142676	0.0171088	-0.047798	-0.0191285	0.0172278	-0.0754507	-0.0644584	0.0430736	-0.0933157	-0.0897153	-0.0658173	-0.00287782	-0.172718	-0.21839	-0.0553252	-0.294174	-0.0246346
		29.3493	0.44304	1					0.106703	0.0632152	0.0451211	0.0270551	0.00681304	0.00541414	0.221979	0.0922777	0.135421	-0.0586166	0.187522	-0.0649074	-0.0157776	-0.0686272	-0.0279696	0.0269266	-0.0809408	-0.0697099	-0.0472715	-0.0671611	-0.11158	-0.090131	-0.0372033	-0.206231	-0.00541461	-0.0768948	-0.118728	-0.120254	-0.0590609	-0.0836061	-0.0907308	-0.0388745	-0.146333	-0.106775	-0.0396655	-0.0135442	-0.132503	-0.236489	-0.0595184	-0.315127	-0.0179864
		-35.9364	-5.37342	1					0.239698	-0.0452095	0.0380136	-0.078095	-0.0580798	0.0800967	0.214364	-0.00626976	0.101557	-0.118215	0.171459	0.00109628	0.0900073	-0.0738484	0.0547191	0.102666	-0.106317	-0.084995	-0.0826909	-0.0136214	-0.126929	-0.114696	-0.0218129	-0.16398	0.00764632	-0.0677518	-0.150625	-0.164287	-0.0916832	-0.0593097	-0.107571	-0.0724865	-0.190929	-0.184574	-0.0134501	-0.0929009	-0.132677	-0.248236	-0.119189	-0.325866	0.0310859
		-8.78851	1.6913	0					0.226822	-0.0271378	0.043762	-0.0850976	-0.000877805	0.125477	0.167296	0.0292487	0.0632217	-0.162463	0.243129	0.178763	0.0816847	-0.144273	0.112114	0.169694	-0.113187	-0.146516	-0.0822288	-0.0612956	-0.207201	-0.202071	-0.0276508	-0.206635	-0.145204	-0.123443	-0.18242	-0.20281	-0.151932	-0.0718904	-0.126249	-0.168452	-0.208868	-0.227014	-0.0222912	-0.0782033	-0.123491	-0.245854	-0.113742	-0.309795	0.0138762
		30.5714	-2.17357	1					0.0809223	-0.110117	0.0981856	-0.109091	0.124765	0.0433219	0.224908	0.167033	0.222852	0.0683919	0.120593	-0.147759	-0.0810976	-0.121182	-0.0970616	-0.0132442	-0.0409749	-0.0130103	0.0175989	-0.120191	-0.11579	-0.0189776	-0.107928	-0.166739	0.110192	0.0432665	-0.0153246	0.0115239	0.0178447	-0.165941	-0.121418	0.0623895	-0.0607645	-0.080526	-0.122051	-0.00509297	-0.165209	-0.176447	-0.0166079	-0.297652	-0.0336195
		-21.4784	-2.78491	1					0.262739	-0.0077515	0.113653	-0.0746773	0.149269	0.163746	0.263556	0.190179	0.184041	0.0113164	0.308428	0.230099	-0.0935495	-0.182223	0.0113116	0.040166	-0.226048	-0.271334	-0.138938	-0.198675	-0.342883	-0.313133	-0.158186	-0.301245	-0.189598	-0.18209	-0.282732	-0.282851	-0.23145	-0.125774	-0.247254	-0.250024	-0.346646	-0.295616	-0.176657	-0.126454	-0.262862	-0.334822	-0.224532	-0.36333	-0.0476728
		-0.00674	-1.25479	1					0.200361	0.125571	0.147791	0.0416783	0.216932	0.0938949	0.259304	0.232616	0.192028	0.0512363	0.354456	0.314578	-0.142424	-0.188122	0.0154921	-0.0106165	-0.163877	-0.220044	-0.0904593	-0.245119	-0.273713	-0.261743	-0.14298	-0.335326	-0.215672	-0.149098	-0.227536	-0.225876	-0.167864	-0.103245	-0.234922	-0.196285	-0.254304	-0.22498	-0.121344	-0.0862374	-0.24181	-0.275065	-0.149732	-0.308305	-0.125915
		6.92821	-0.92981	1					-0.0367579	0.0516319	0.0070415	0.0456396	-0.127024	0.00315907	0.00651989	-0.0205962	-0.0119587	-0.115336	0.00621373	0.107317	-0.0186093	0.0451851	0.155443	0.0129165	0.0866635	0.11591	0.0706263	0.0346082	0.141256	0.094172	0.136489	-0.0170606	0.0717089	0.0600331	0.039611	0.0465668	0.0542771	0.168387	0.127844	0.104908	0.113334	0.0631278	0.0974494	0.030697	0.0170419	0.14056	0.0626881	0.216624	0.0410764
		-1.10889	-4.41459	0					0.021906	0.163306	0.136925	0.120404	0.204042	-0.078233	0.157923	0.180809	0.224875	0.159926	0.0992359	-0.0103034	-0.323269	-0.0856334	0.0590347	-0.0199015	-0.0138441	-0.0777437	0.00444065	-0.0959616	-0.193006	-0.133029	-0.131385	-0.171482	-0.0457901	-0.0029494	-0.116566	-0.0948367	-0.0471505	0.0140503	-0.152652	-0.0419842	-0.149486	-0.135574	-0.207402	-0.0487577	-0.158367	-0.0828503	-0.099481	-0.0368835	0.0240884
		7.04353	0.25699	1					0.0663021	0.23541	0.220304	0.157942	0.188545	0.0486146	0.160149	0.136191	0.162515	0.184227	0.21546	0.235366	-0.12528	-0.0525877	0.0395393	-0.0529524	-0.135512	-0.142307	-0.0740817	-0.154123	-0.249384	-0.192816	-0.0847922	-0.155362	-0.130036	-0.0826436	-0.197321	-0.174849	-0.121522	-0.0157138	-0.106113	-0.115534	-0.239888	-0.167931	-0.100456	-0.150562	-0.18991	-0.130674	-0.169887	-0.085478	-0.0330604
		26.9656	7.03235	0					0.0166276	-0.167476	0.0874995	-0.139437	0.114974	-0.122177	0.0717266	0.142632	0.180547	0.0705996	0.0394289	-0.104795	-0.13944	-0.0210717	0.0260751	-0.00901964	0.0928946	0.0370504	0.0507761	0.0103694	0.0137637	0.00715361	-0.0482948	-0.0120548	0.1385	0.105261	-0.0149481	0.0781089	0.110816	0.0392443	-0.0709198	0.0882253	0.00445184	0.0289457	-0.0945419	0.0626674	-0.0025373	-0.0586055	-0.0134131	-0.0149127	0.0143665
		-10.6102	1.36337	1					-0.137936	0.133828	-0.00581582	0.141834	-0.107025	-0.0345832	-0.0547317	-0.0355025	-0.0708711	-0.0858267	0.013141	0.0303049	-0.0128278	0.0895451	0.171551	0.0293066	0.112375	0.124758	0.0724069	0.118642	0.178979	0.123406	0.181859	0.107211	-0.0410072	0.000118433	0.0423416	-0.0272187	0.00445217	0.184462	0.136033	-0.00886751	0.123022	0.0676402	0.187774	0.0323876	0.109102	0.208966	0.101317	0.291314	0.0724565
		-11.5786	-0.34257	1					-0.176701	0.308403	0.110413	0.246599	0.120263	-0.0934187	-0.00814993	0.0729019	0.0556149	0.112761	0.105994	0.0138134	-0.200408	0.0439735	0.099964	-0.0463253	0.0738925	0.10271	0.104788	-0.00304374	-0.0378098	-0.0597108	-0.0155943	-0.0806154	-0.0501732	-0.00337973	-0.0514651	-0.0436711	-0.0372284	0.112837	-0.00816397	-0.025694	-0.00804825	-0.088958	0.00101593	0.0310133	0.0346299	0.00665388	0.0433322	0.1685	0.00620081
		-2.77679	-0.62555	1					-0.109986	0.333606	0.0635943	0.271475	0.203581	-0.145613	0.0746324	0.142109	0.133871	0.167855	0.0787688	-0.048845	-0.203119	0.045221	-0.00287665	-0.094317	-0.00445129	-0.00683337	0.0412028	-0.150237	-0.157925	-0.130336	-0.0434382	-0.104441	-8.62631e-05	0.0045295	-0.10388	-0.0766701	-0.0126422	0.0837438	-0.0805177	-0.0135931	-0.113948	-0.144337	-0.109576	-0.00390988	-0.195568	-0.114638	-0.0543475	-0.0403239	-0.0334855
		-7.48147	0.04691	0					-0.135085	0.0992791	0.0893612	0.08745	0.00127613	-0.0443054	-0.0692177	-0.0183008	-0.00963636	-0.0261286	0.100207	0.0903804	0.0258946	0.0705384	0.199211	0.0719911	0.0376266	0.106265	0.0567227	0.0962288	0.0351437	0.000540038	0.088237	-0.0197015	-0.0692377	-0.0169484	-0.0488794	-0.0653553	-0.0319165	0.143103	0.052592	-0.0511249	-0.00203965	-0.0202891	0.119188	0.00213348	0.0671458	0.0602738	0.0196806	0.163841	0.112489
		-4.27744	-0.04748	1					-0.093264	0.0665176	0.00752553	0.0632074	-0.145585	-0.0106359	-0.0568647	-0.107457	-0.102163	-0.0975023	0.0770136	0.110603	0.0711581	0.0893699	0.216028	0.100104	0.155536	0.20419	0.138893	0.114438	0.138755	0.0501798	0.109216	0.048376	-0.0815997	-0.0159418	-0.00545946	-0.0292581	-0.00955181	0.145113	0.117039	-0.0342344	0.0694438	0.0236809	0.181164	0.0446592	0.129262	0.131574	0.12805	0.214927	0.133158
		-4.46677	-0.94875	1					-0.0445931	0.313143	0.0988432	0.248248	0.148595	-0.1436	0.134926	0.175397	0.170436	0.173169	0.125758	-0.078259	-0.259069	-0.119374	-0.0598387	-0.0801461	-0.0162104	-0.00796155	0.0208663	-0.0979726	-0.13258	-0.139721	-0.0658245	-0.254727	-0.0986004	-0.131087	-0.207571	-0.17333	-0.140236	-0.0287361	-0.14076	-0.147685	-0.150604	-0.176023	-0.115944	0.0367097	-0.146695	-0.161507	-0.023028	-0.149499	-0.0873218
		-2.32625	-0.55396	1					-0.0143588	0.0552517	0.0380212	0.0590211	0.00293664	-0.0190362	0.0393635	0.0298428	0.0225112	0.0207396	0.0777461	-0.0233551	-0.0885676	0.0607403	0.0173399	-0.00841509	0.110385	0.0649556	0.11909	0.0172789	-0.017884	-0.0487742	-0.00324161	0.0427873	0.126561	0.0859576	-0.0185766	0.0242537	0.0579968	0.0750703	0.0179264	0.0973132	0.00868669	-0.050625	-0.0391748	0.0652877	0.0218853	0.0163562	0.07335	0.159386	-0.0194566
		32.5672	-0.07134	1					-0.153781	0.0197789	0.0417909	0.00198162	-0.144516	-0.0677205	-0.0556986	-0.0648006	-0.0485635	-0.119782	0.0580331	-0.00192749	0.0267887	0.186607	0.097229	-0.0384465	0.167553	0.17112	0.135326	0.0636019	0.139193	0.128925	0.132532	0.0968985	0.0548605	0.0987265	0.0672145	0.0617526	0.115164	0.284123	0.126016	0.0979638	0.118687	0.121085	0.126559	0.0569523	0.0878263	0.222654	0.0822202	0.279845	-0.0290389
		-17.0647	3.23305	0					-0.0169775	-0.117901	0.0441315	-0.124296	-0.0498392	-0.0814968	-0.0650564	0.0139053	-0.0150863	-0.11473	0.11227	-0.0335316	0.0730682	0.0968772	0.0598548	-0.0332955	0.184349	0.171945	0.136692	0.0705128	0.172755	0.095007	0.162988	0.0358149	0.130316	0.0931478	0.143042	0.116967	0.0839862	0.100441	0.134399	0.122844	0.176703	0.101072	0.107025	0.134539	0.0585692	0.158095	0.137264	0.159493	-0.0291294
		4.44382	3.2505	0					-0.185366	0.161119	-0.018112	0.216095	0.0264177	-0.0754579	-0.170059	-0.0029873	-0.130142	0.0590606	0.0159263	0.0578397	-0.0238025	0.123887	0.118215	-0.0636011	0.0710573	0.0932042	0.0895502	0.10973	0.099604	0.0387036	0.0780511	0.13502	0.056841	0.0284862	0.00655582	0.0408109	0.0467195	0.153499	0.0435661	0.0308417	0.0588848	0.0368238	0.0842584	0.0468742	0.116684	0.160497	0.081724	0.29043	-0.0344285
		8.02225	2.03572	1					-0.148124	0.209188	0.0506082	0.204637	0.160544	-0.17713	0.0169712	0.125523	0.0413778	0.136571	0.0749977	-0.0324444	-0.182226	-0.0338889	-0.0498754	-0.113674	-0.0161033	0.0428082	0.0184347	-0.127163	-0.0289457	-0.090384	-0.0378851	-0.137446	-0.0581678	-0.0507128	-0.0547767	-0.0379966	-0.0477111	0.00209765	-0.0956978	-0.0698703	-0.00980706	-0.0842431	-0.09482	0.083761	-0.0797214	-0.0101507	0.0275275	0.0294785	-0.0991065
		-10.0548	-1.78807	0					0.0246079	0.0317298	0.0278069	0.0172927	-0.0998271	0.048645	-0.131746	-0.0511546	-0.144611	-0.0791188	0.0273354	0.205739	0.131763	-0.0217338	0.244879	0.138871	0.0401453	0.0915857	0.0528586	0.160115	0.0832345	-0.0314982	0.168255	0.0302916	-0.00514405	0.0146128	0.0306842	-0.0247481	-0.046144	0.0628693	0.101042	-0.000985489	0.0601664	-0.027571	0.131692	0.0533291	0.12198	0.0513675	0.0561021	0.220487	0.122955
		-17.0166	-1.06895	1					-0.137949	0.271244	-0.0640866	0.280227	-0.00702822	-0.00260007	-0.111722	0.013909	-0.0995958	0.10105	-0.0776759	0.051081	-0.0232082	0.0478333	0.13024	0.0359202	0.0556283	0.0592476	0.053859	0.0904247	0.0583065	-0.0393697	0.0507605	0.0367653	-0.0560464	-0.066831	-0.00467838	-0.0651636	-0.0485504	0.0807973	0.025836	-0.0872483	-0.00694464	-0.0259362	0.101568	0.0320656	0.140856	0.16373	0.0636071	0.275618	0.0563559
		3.53538	-0.13183	0					-0.0411697	-0.193204	0.0885194	-0.158668	0.0454845	-0.18223	-0.0144009	0.0882412	0.0223657	-0.0173045	0.0452788	-0.101104	-0.0519956	0.0620776	0.0115324	-0.0569642	0.156626	0.105392	0.116902	0.0257516	0.119354	0.140464	-0.00110553	0.054796	0.151403	0.113511	0.0711423	0.151093	0.153977	0.0525529	0.00912247	0.102464	0.0989729	0.084339	-0.0674636	0.0905285	0.0333685	0.0606521	0.0616293	0.0770505	-0.0248578
		9.2236	-1.4028	0					-0.00484083	0.159643	-0.00710497	0.14398	-0.0439925	0.00475002	-0.121423	-0.0693618	-0.161139	0.0253119	-0.037899	0.320987	0.0162508	-0.0041702	0.303663	0.173698	0.102602	0.0749765	0.137404	0.155621	0.0398411	-0.0640668	0.0863679	0.0067319	-0.0118841	-0.0243835	-0.000451619	-0.0422032	-0.0459921	0.141537	0.0561447	-0.0245747	0.0130728	-0.0651589	0.0959568	0.0660364	0.136104	0.12687	0.059942	0.32806	0.115296
		-19.7208	-2.45533	0					-0.134682	0.123239	0.00366393	0.159882	-0.0451016	-0.0957681	-0.100463	0.0596717	-0.0672856	-0.0187243	-0.00604368	0.0767163	0.0113567	0.0630842	0.140901	0.0381313	0.10677	0.15615	0.081133	0.102223	0.195179	0.143645	0.174313	0.0624797	0.0594217	0.0470946	0.107819	0.105381	0.098122	0.185957	0.113975	0.0299927	0.177916	0.108126	0.167138	0.122305	0.119218	0.229791	0.156187	0.273187	0.021194
		-36.1712	-2.73902	0					-0.096326	-0.0379647	0.0867771	0.0267589	-0.0219681	-0.0888094	-0.093224	0.0281245	-0.00363617	-0.0754062	0.125798	0.0816558	0.0670941	0.0907898	0.0884157	-0.0100494	0.0638136	0.066868	0.0324503	0.0109303	0.0772255	0.0825283	0.101157	0.0525864	-0.00228706	0.0298982	0.0525249	0.0470253	0.0356498	0.0905041	0.081559	-0.0140224	0.0508495	0.0651803	0.0802838	0.0284787	0.0281773	0.0855737	0.0729038	0.168928	-0.0157528
		-23.6143	0.88836	1					-0.0137214	0.133397	0.165457	0.0825443	0.208619	-0.177095	0.0981279	0.240454	0.154057	0.155936	0.104458	-0.0959907	-0.228691	-0.00750379	-0.0516055	-0.104838	-0.0418425	-0.0642003	0.0383646	-0.17257	-0.166402	-0.160162	-0.0714399	-0.19517	0.0151428	-0.0017579	-0.121322	-0.0532453	-0.00477149	0.02703	-0.130035	-0.0246435	-0.112494	-0.114994	-0.124905	0.0699071	-0.16681	-0.124792	-0.0386524	-0.0796788	-0.116218
		-4.45502	-1.29968	1					-0.0801087	0.268389	0.112007	0.22046	0.162353	-0.0709881	-0.0367416	0.107595	0.0282062	0.158706	0.125308	0.130688	-0.189302	0.0486681	0.1308	-0.02896	0.0626901	0.0816774	0.104676	-0.0379432	0.0103028	-0.0441344	0.0916339	-0.127208	0.0690575	0.111178	7.46261e-05	0.0464459	0.0628307	0.165963	-0.0236748	0.0604976	0.018592	0.0137105	0.0155161	0.122649	0.00728642	0.063928	0.0802434	0.174807	-0.0385039
		-6.70742	-0.99134	1					-0.0848795	0.0281161	0.033997	0.0741268	-0.0471475	-0.116397	-0.0451541	0.0858024	0.0178929	-0.0734115	0.0107939	-0.0125026	-0.0451362	0.0851641	0.0750535	-0.0425132	0.0985724	0.0981928	0.042459	-0.022383	0.143788	0.129863	0.116411	0.00363419	0.10364	0.108248	0.13219	0.142758	0.122838	0.146231	0.0799886	0.123814	0.171946	0.126737	0.0299283	0.126588	0.0171725	0.206415	0.151047	0.163427	-0.0645992
		2.89614	-2.45797	0					-0.0451942	0.110538	0.0302728	0.107513	0.185702	-0.0716383	0.0522404	0.127657	0.0663435	0.18949	0.0338597	-0.0490507	-0.233707	-0.0427617	-0.0752884	-0.0721507	-0.0293464	-0.0120033	0.0628208	-0.089851	-0.134648	-0.12193	-0.136277	-0.0976247	-0.0828141	-0.113378	-0.159795	-0.14059	-0.119644	-0.0587425	-0.190823	-0.119454	-0.161916	-0.118324	-0.170188	0.00112391	-0.0935423	-0.0906206	-0.0780644	-0.00443647	0.0171721
		47.798	5.87049	0					0.0697851	-0.0118833	0.0745886	-0.0171614	-0.0629249	0.00466006	-0.0194946	-0.0109482	-0.0167484	-0.0927466	0.0957411	0.22565	0.00995939	-0.00317843	0.180486	0.121253	0.0945642	0.0578728	0.0660339	0.0349584	0.0266484	-0.0261737	0.0393196	-0.0392962	0.0836701	0.122917	0.0940364	0.127515	0.114995	0.129343	0.0343847	0.0902375	0.0875206	0.0383915	0.0574382	0.0856438	0.0319249	0.112356	0.0954586	0.121723	0.0614284
		-9.70567	-1.7018	0					0.0312846	-0.0165311	0.0521992	0.00199468	-0.0373625	-0.0547426	-0.0160872	0.0470727	-0.00760607	-0.104485	0.00583276	0.136501	-0.0656698	-0.00239659	0.0986409	0.0145017	0.147728	0.112312	0.115629	0.00489659	0.176198	0.131152	0.101994	-0.0154359	0.170812	0.130528	0.146021	0.164438	0.139412	0.10977	0.0786459	0.166948	0.195755	0.139558	0.0443768	0.137919	0.0290568	0.223527	0.167346	0.189499	-0.0399383
		-5.31258	1.7509	1					-0.0389673	0.00025937	0.138906	-0.013529	-0.0606145	-0.150043	0.129954	0.102487	0.164655	-0.0737471	0.17299	-0.0715219	-0.104722	0.0761792	-0.00984225	-0.0745957	0.156258	0.065675	0.0447796	-0.127789	0.00791649	0.0591055	-0.0292478	-0.0474195	0.106462	0.151215	0.112444	0.174357	0.159262	0.090921	0.0138192	0.14696	0.0831699	0.035924	-0.120106	0.00412179	-0.142551	0.0998404	0.0311635	0.0142826	-0.0920934
		-0.63778	-2.57607	1					0.120867	-0.156027	0.101386	-0.144961	-0.162667	-0.0383831	0.139284	0.00945734	0.10687	-0.228938	0.154605	0.030522	0.0138337	-0.0639721	-0.045758	-0.0429393	0.108154	0.125984	0.0327333	0.0202964	0.0834351	0.0299719	0.0194203	-0.0789813	0.0122766	0.0138431	0.0318476	0.0337058	-0.00956338	-0.0652147	0.105533	0.0831435	0.0868042	0.012585	0.0733463	-0.0187666	0.0322387	0.0507954	0.0552442	-0.0291636	-0.0794526
		-18.7078	4.21808	1					0.0037235	-0.177135	0.0202985	-0.125613	-0.172596	-0.146062	0.0988996	-0.00140848	0.0395979	-0.182493	0.081287	-0.158067	-0.166017	0.114027	-0.137493	-0.151219	0.0730263	-0.00804137	-0.0211808	-0.155484	0.0147024	0.0714503	-0.0767717	0.0632136	0.0581496	0.119816	0.0732169	0.128858	0.162699	0.190653	0.0173629	0.120149	0.086885	0.0238416	-0.100783	-0.0456079	-0.119321	0.0874014	-0.0145053	0.0252345	-0.121836
		-7.21069	-2.69024	1					-0.0532977	-0.0715285	0.103294	-0.068549	-0.0604167	-0.178874	0.132456	0.123492	0.160368	-0.121136	0.186071	-0.185096	-0.196945	0.132043	-0.141097	-0.204282	0.146113	0.0801331	0.0661001	-0.164714	0.0142705	0.0587675	-0.114881	0.0028186	0.0964211	0.143707	0.0438845	0.132685	0.131427	0.106483	-0.0576638	0.110328	0.0254552	0.0397303	-0.127362	0.0387209	-0.163328	0.0884816	0.0526191	-0.0319507	-0.173409
		-4.13283	-1.68163	0					-0.0204026	-0.174472	-0.052861	-0.118216	-0.259754	-0.073398	-0.00250583	-0.119272	-0.104827	-0.288165	0.0169529	-0.0686583	-0.0691259	0.186107	-0.0250415	-0.0788702	0.194016	0.111405	0.0630503	-0.0457204	0.168341	0.135378	0.0049075	0.172288	0.144417	0.168817	0.157453	0.18544	0.208498	0.233731	0.0998049	0.165819	0.163561	0.0944123	-0.0199661	0.0109837	0.000386127	0.226774	0.0920516	0.20437	-0.091114
		26.3111	4.75522	0					-0.0449736	-0.176797	0.021143	-0.144162	-0.187377	-0.102501	0.0116788	-0.0230101	-0.0279651	-0.262427	0.133196	-0.0830111	-0.049682	0.164556	-0.0531126	-0.132922	0.174825	0.132706	0.081209	-0.0966974	0.127234	0.116063	0.00394419	0.156041	0.155931	0.181202	0.14162	0.216262	0.228215	0.225726	0.0798457	0.230982	0.141292	0.10096	-0.0276793	0.07938	-0.0449799	0.195067	0.111525	0.128886	-0.123364
		-20.0015	-0.75874	0					0.0340352	-0.144174	0.050992	-0.130593	-0.115739	-0.107432	0.0944925	0.106303	0.0884158	-0.144375	0.127525	-0.125889	-0.145209	0.0596544	-0.131129	-0.141174	0.108791	0.0259754	0.0113028	-0.173591	0.0134724	0.063183	-0.0745459	0.0764909	0.128667	0.142316	0.0920601	0.163522	0.203334	0.144209	0.0124918	0.177594	0.0822483	0.065023	-0.109038	-0.0191945	-0.134458	0.075192	-0.0138055	-0.00837742	-0.155991
		-17.1787	0.45274	0					0.138002	-0.170632	0.042319	-0.167444	-0.163972	-0.0783622	0.0702653	0.0157848	0.0628928	-0.223171	0.0812053	0.00650736	-0.0230318	-0.0184919	-0.0311404	-0.0452791	0.177266	0.158794	0.0855498	-0.0250557	0.170697	0.106512	0.0116365	-0.0297264	0.18867	0.149637	0.157191	0.180992	0.136071	-0.00859199	0.0560237	0.203291	0.172703	0.118754	0.0253432	0.0855153	-0.0168958	0.142649	0.140719	-0.000986525	-0.097183
		-3.79102	1.5187	0					-0.00731645	-0.103196	0.0323283	-0.0266076	-0.141102	-0.0404179	-0.0398936	-0.0643683	-0.112604	-0.178259	0.0326036	0.0873685	0.0548118	0.113645	0.02808	-0.0197056	0.110167	0.0025887	-0.00679416	-0.0638193	0.0570141	0.0626471	0.0265196	0.128791	0.12491	0.146379	0.11428	0.183584	0.19998	0.224526	0.0817086	0.160965	0.141029	0.0473279	-0.00712934	0.0146342	-0.0282608	0.1677	0.0681971	0.161946	-0.0610523
		2.1885	0.76654	1					0.207197	0.081126	0.0895576	0.0615594	0.0621953	0.185582	0.0653184	0.0436345	-0.00710067	0.129817	0.0165984	0.353921	-0.041815	-0.221121	0.220011	0.176306	-0.131603	-0.159199	-0.0583988	-0.0182352	-0.199337	-0.233255	0.0615762	-0.196286	-0.137042	-0.104503	-0.152771	-0.163928	-0.13756	-0.038609	-0.0463589	-0.131852	-0.175564	-0.216146	-0.00236857	-0.114965	-0.0614567	-0.145266	-0.172304	-0.0151979	0.139659
		3.71958	1.60775	1					0.112472	0.162826	0.171994	0.0913783	0.255831	0.0774128	0.169699	0.217197	0.180697	0.181583	0.143059	0.256343	-0.162069	-0.329939	0.00479046	-0.00418208	-0.299507	-0.269715	-0.184592	-0.267804	-0.374675	-0.322478	-0.18324	-0.285757	-0.213504	-0.160081	-0.225222	-0.2203	-0.246827	-0.252449	-0.225274	-0.193211	-0.301505	-0.324911	-0.276589	-0.205944	-0.309139	-0.313134	-0.292768	-0.246224	0.00141488
		11.9227	4.43229	0					0.00260048	-0.0212516	0.176376	-0.0121109	0.30471	-0.0154012	0.0721118	0.254117	0.116803	0.195491	0.144852	0.0647478	-0.0440169	-0.241494	-0.182177	-0.167113	-0.358851	-0.347708	-0.308543	-0.352762	-0.375277	-0.264243	-0.180277	-0.23409	-0.207548	-0.101177	-0.177711	-0.173768	-0.166592	-0.231765	-0.226513	-0.158578	-0.24766	-0.22937	-0.309473	-0.239467	-0.357152	-0.29625	-0.318312	-0.321867	-0.16939
		-10.7995	-1.55059	1					0.121435	0.00319945	0.127237	0.0181198	0.201298	0.13948	0.0941494	0.203814	0.116985	0.186294	0.0899379	0.206924	-0.0111864	-0.231015	0.0246622	0.0304557	-0.277739	-0.291739	-0.23032	-0.247103	-0.325374	-0.280393	-0.0918494	-0.285642	-0.194366	-0.106502	-0.184716	-0.169237	-0.187045	-0.193899	-0.131426	-0.14382	-0.233096	-0.253638	-0.191782	-0.25027	-0.282785	-0.287502	-0.283665	-0.218478	-0.00806273
		-7.3546	3.282	1					0.112244	0.0352702	0.0921327	0.0366716	0.161184	0.101061	0.080002	0.158397	0.069137	0.143245	0.0679244	0.206351	-0.128432	-0.237512	0.0263846	0.0264967	-0.222853	-0.207501	-0.118181	-0.233465	-0.268706	-0.250038	-0.126685	-0.268829	-0.105148	-0.0951278	-0.142807	-0.137265	-0.171523	-0.158224	-0.195827	-0.06385	-0.195985	-0.210447	-0.229338	-0.129682	-0.262944	-0.207201	-0.169345	-0.123424	-0.060079
		-5.3599	-0.34798	1					0.127308	0.133079	0.0991472	0.057822	-0.0170292	0.117757	0.145636	-0.0310279	0.0682172	0.0134916	0.112238	0.286895	-0.1031	-0.0926938	0.303635	0.230971	0.0609512	-0.00449637	0.0829223	0.115229	-0.0845304	-0.125102	0.000691469	-0.134864	-0.0659935	-0.0830861	-0.14463	-0.172708	-0.113154	0.0654883	-0.0751565	-0.105832	-0.148639	-0.166734	0.0394124	-0.0411114	0.0349483	-0.0205195	-0.0617649	0.0724655	0.232787
		-15.1081	-3.00379	0					0.112554	-0.0287786	0.126219	-0.0591543	-0.0629945	0.111269	0.121225	-0.0116772	0.0692039	-0.0194004	0.123115	0.122633	-0.0358099	-0.130616	0.0020822	-0.00945343	-0.0445633	-0.0478088	-0.0126912	-0.0229232	-0.12515	-0.0785407	-0.0796929	-0.150475	-0.0852986	-0.0401617	-0.0691399	-0.128867	-0.107946	-0.090788	0.0149949	-0.0243519	-0.0991167	-0.0788191	-0.0404623	-0.0876621	-0.0495619	0.0309109	-0.054758	0.0374781	0.0183991
		-0.60235	1.42481	0					0.121027	0.0343724	0.130285	0.0222549	-0.0062365	0.0201121	0.0690757	0.00176159	0.0373666	0.00246239	0.0963313	0.235938	-0.154089	-0.0743848	0.131385	0.120472	0.0483526	0.0248495	0.062455	0.00949419	-0.0130178	-0.069637	0.00758184	-0.160846	-0.00584831	0.0488743	-0.00413386	-0.00821408	0.00953328	0.021998	-0.0155931	0.0313287	-0.0164524	-0.0300298	0.0149235	0.00412905	0.0219036	0.0384434	-0.0057711	0.102469	0.137613
		-15.3467	-2.31504	0					0.153946	0.0367062	0.0996494	0.035768	0.0818757	0.0618792	0.0407645	0.112294	0.0414683	-0.00826768	0.0600022	0.25231	-0.136921	-0.191419	0.102342	0.0473603	-0.024162	-0.0448664	0.0158499	-0.141753	-0.0910247	-0.100969	-0.0169273	-0.186221	0.0609869	0.0183661	0.00687109	0.0292823	-0.00809691	-0.0746194	-0.0585204	0.0735273	0.000831183	-0.075005	-0.101859	-0.0252118	-0.131013	-0.0730814	-0.0545229	-0.00131061	-0.0378098
		8.82857	3.48913	1					-0.184518	0.296598	-0.00432957	0.246597	0.096365	-0.121004	-0.0196478	0.025131	0.0355155	0.132604	-0.0358034	-0.179325	-0.122366	0.0390319	-0.00374363	-0.0625101	0.0220292	0.0373468	0.0412247	0.027186	-0.0631288	-0.0637621	-0.0182657	-0.0023999	0.00158101	-0.0460929	-0.0821729	-0.0587682	-0.0362095	0.0554869	-0.0500372	-0.0346228	-0.0530743	-0.0819213	-0.0309493	-0.00686074	-0.0137486	-0.061621	0.017286	0.0101461	-0.00347717
		14.1883	-0.53277	0					0.0650302	0.265901	0.0174429	0.210432	0.220893	0.013433	0.0916324	0.160932	0.107216	0.282027	0.0588338	0.248542	-0.302296	-0.121236	-0.0325374	-0.0583583	-0.116101	-0.121581	0.0393447	-0.135847	-0.264147	-0.227869	-0.136505	-0.19559	-0.167288	-0.144487	-0.267831	-0.252414	-0.173903	-0.0773884	-0.229607	-0.21068	-0.269693	-0.216581	-0.172244	-0.0671378	-0.186893	-0.150984	-0.160714	-0.0355584	-0.000545039
		-9.63742	1.51798	0					0.135253	0.059356	0.09303	0.0653065	0.372494	0.0861752	0.198001	0.289156	0.239576	0.268959	0.169467	0.160235	-0.265973	-0.168933	-0.157369	-0.113275	-0.211788	-0.230223	-0.076686	-0.293459	-0.341356	-0.275901	-0.200269	-0.28837	-0.175646	-0.122665	-0.200725	-0.214061	-0.208393	-0.224486	-0.270857	-0.155528	-0.289902	-0.228212	-0.24848	-0.0821801	-0.315122	-0.236545	-0.184343	-0.221421	-0.152376
		-3.75764	0.40417	0					-0.0741525	-0.181747	0.0802407	-0.188579	-0.0381259	-0.183338	0.187583	0.205197	0.234536	-0.0752681	0.115721	-0.348952	-0.140033	0.0277157	-0.324759	-0.291816	0.02106	0.0545573	-0.0929254	-0.224385	0.106756	0.198989	-0.0170659	0.00079124	0.226576	0.298963	0.291369	0.388173	0.275396	-0.0417281	0.111266	0.29981	0.313034	0.229517	-0.0670824	0.0189252	-0.122395	-0.00124716	-0.0181783	-0.202857	-0.253786
		-0.85316	1.09125	1					0.127274	-0.0488312	0.095314	-0.0747252	0.309368	0.0462191	0.198385	0.261572	0.229772	0.200995	0.0821865	0.0810763	-0.199326	-0.287218	-0.114264	-0.0164456	-0.241872	-0.235571	-0.157759	-0.257828	-0.359752	-0.310354	-0.229751	-0.316884	-0.151361	-0.12746	-0.268637	-0.18806	-0.218656	-0.329676	-0.277398	-0.162862	-0.274133	-0.281242	-0.324508	-0.152977	-0.346512	-0.336157	-0.248443	-0.342675	-0.0830992
		-9.38568	1.0504	1					0.245264	0.229927	0.0935012	0.14332	0.185448	0.0093157	0.325443	0.286357	0.29668	0.208073	0.177574	0.112876	-0.304465	-0.16852	-0.0329667	-0.0174704	-0.173526	-0.227168	-0.095938	-0.181414	-0.303954	-0.315555	-0.159424	-0.254325	-0.158077	-0.145485	-0.241634	-0.251488	-0.226604	-0.133191	-0.243084	-0.171737	-0.27562	-0.281935	-0.225593	-0.0795998	-0.268188	-0.251498	-0.162904	-0.230683	-0.0631154
		-17.8995	-0.18758	0					0.0347554	0.125225	0.138586	0.0954459	0.20777	-0.125436	0.17806	0.219416	0.246596	0.182864	0.126544	-0.147578	-0.265442	-0.190468	-0.0979066	-0.065864	0.00432121	-0.0403763	0.0173969	-0.123448	-0.188522	-0.195751	-0.154118	-0.209108	-0.130406	-0.168953	-0.201564	-0.189742	-0.179563	-0.163335	-0.223156	-0.16016	-0.178897	-0.190583	-0.211424	-0.0219023	-0.183683	-0.184116	-0.0523695	-0.197823	-0.097101
[truncated: 462 more rows]
[truncated: 559 more columns]

## Sheet: Fig.S2
Fig.S2a			Fig.S2b			Fig.S2c			Fig.S2d
[truncated: 13,862 more rows]

## Sheet: Fig.S3
Fig.S3
Network1	Network2	Connection value
VN	VN	0.0709
SN	SN	0.22349
DAN	DAN	0
VAN	VAN	0.08292
LN	LN	0
FPN	FPN	0
DMN	DMN	0
SubC	SubC	0.06857
VN	SN	0
VN	DAN	0.08543
VN	VAN	0.10488
VN	LN	0
VN	FPN	0
VN	DMN	0
VN	SubC	0
SN	DAN	0.18369
SN	VAN	0
SN	LN	0
SN	FPN	0
SN	DMN	0
SN	SubC	0
DAN	VAN	0.10134
DAN	LN	0.1169
DAN	FPN	0.07566
[truncated: 12 more rows]

[truncated: 2 more sheets: Fig.S4, Fig.S5]
